# Supplementary material for: Comparative Transcriptome Analysis of Slow-Twitch and Fast-Twitch Muscles in Dezhou Donkeys
Source: Genes (Basel). 2022 Sep 8;13(9):1610. doi: 10.3390/genes13091610 (PMC9498731; doi:10.3390/genes13091610)
Supplement: Supplementary file 1 [file genes-13-01610-s001.zip]

Archive with 10 entries (10 files):
- Figure S1.tif
- Figure S2.tif
- Figure S3.tif
- Figure S4.tif
- Table S1.pdf
- Table S2.pdf
- Table S3.pdf
- Table S4.pdf
- Table S5.pdf
- Table S6.xlsx
