# Supplementary material for: Comparative Transcriptome Analysis of Slow-Twitch and Fast-Twitch Muscles in Dezhou Donkeys
Source: Genes (Basel). 2022 Sep 8;13(9):1610. doi: 10.3390/genes13091610 (PMC9498731; doi:10.3390/genes13091610)
Supplement: Supplementary file 1 [file genes-13-01610-s001.zip › Table S6.xlsx]

## Sheet: DEGs
Table S6a. DGEs BF vs PM (Up DEG (BF/PM), P<0.05 & FC>1.5; Number=1575; Down DEG (BF/PF),P<0.05 & FC<0.67; Number=1306)
Gene_id	Gene name	Gene description	FC(BF/PM)	Log2FC(BF/PM)	Pvalue	Padjust	Significant	Regulate	PM	BF
gene-SIM2	SIM2	SIM bHLH transcription factor 2	120.287	6.91033	4.99295e-32	7.66717e-28	yes	up	0.0375	5.16
gene-STRIT1	STRIT1	small transmembrane regulator of ion transport 1	0.124	-3.01246	9.78073e-24	7.50965e-20	yes	down	1361.09	201.555
gene-SEC14L5	SEC14L5	SEC14 like lipid binding 5	0.125	-2.99894	3.55749e-21	1.82096e-17	yes	down	3.1375	0.4725
gene-TRARG1	TRARG1	trafficking regulator of GLUT4 (SLC2A4) 1	10.229	3.35461	2.02259e-19	7.76471e-16	yes	up	0.9975	12.565
gene-RORC	RORC	RAR related orphan receptor C, transcript variant X1	0.153	-2.7054	8.65819e-19	2.6591e-15	yes	down	3.7775	0.7475
gene-LDHB	LDHB	lactate dehydrogenase B, transcript variant X1	0.217	-2.20745	9.51465e-18	2.11379e-14	yes	down	796.935	202.83
gene-BDH1	BDH1	3-hydroxybutyrate dehydrogenase 1	0.095	-3.40325	9.63568e-18	2.11379e-14	yes	down	70.9525	7.615
gene-TNNC1	TNNC1	troponin C1, slow skeletal and cardiac type	0.186	-2.4265	3.38084e-17	6.48953e-14	yes	down	13256	2917.53
gene-ZNF385A	ZNF385A	zinc finger protein 385A, transcript variant X2	0.131	-2.93144	6.6122e-17	1.12819e-13	yes	down	87.25	9.995
gene-HOXA11	HOXA11	homeobox A11	16.922	4.08086	7.87013e-17	1.20854e-13	yes	up	0.4475	2.5125
gene-PLIN5	PLIN5	perilipin 5, transcript variant X1	0.143	-2.80783	3.61419e-16	5.04541e-13	yes	down	75.0725	12.85
gene-MYL2	MYL2	myosin light chain 2	0.147	-2.76788	8.12134e-16	1.03926e-12	yes	down	35288.7	6126.78
gene-TPM3	TPM3	tropomyosin 3, transcript variant X4	0.192	-2.37811	5.14257e-15	6.07457e-12	yes	down	6623.38	1482.21
gene-EGR3	EGR3	early growth response 3, transcript variant X1	4.797	2.26225	7.51168e-15	8.23924e-12	yes	up	0.975	5.415
gene-ACSS1	ACSS1	acyl-CoA synthetase short chain family member 1, transcript variant X1	0.188	-2.41346	1.55103e-14	1.58784e-11	yes	down	152.25	34.055
gene-IMMP2L	IMMP2L	inner mitochondrial membrane peptidase subunit 2, transcript variant X4	0.257	-1.96041	2.11162e-14	2.02662e-11	yes	down	10.5225	3.165
gene-ACSF2	ACSF2	acyl-CoA synthetase family member 2, transcript variant X1	0.171	-2.54959	3.0459e-14	2.75135e-11	yes	down	46.1175	9.245
gene-LOC123279888	LOC123279888	uncharacterized LOC123279888, transcript variant X1	53.811	5.74983	3.28193e-14	2.79985e-11	yes	up	0.0225	1.1825
gene-PDLIM1	PDLIM1	PDZ and LIM domain 1	0.302	-1.72598	4.84993e-14	3.91977e-11	yes	down	479.51	174.405
gene-COL6A6	COL6A6	collagen type VI alpha 6 chain, transcript variant X1	7.832	2.96939	7.92726e-14	6.08655e-11	yes	up	0.68	6.5475
gene-FOSB	FOSB	FosB proto-oncogene, AP-1 transcription factor subunit, transcript variant X1	8.376	3.06619	1.22741e-13	8.97532e-11	yes	up	1.665	16.5975
gene-LOC123288800	LOC123288800	protein transport protein SEC31-like	0.242	-2.04768	1.67933e-13	1.17217e-10	yes	down	17.11	4.85
gene-ESRRB	ESRRB	estrogen related receptor beta, transcript variant X1	0.161	-2.63732	2.0337e-13	1.3578e-10	yes	down	9.5925	1.8025
gene-ADIPOQ	ADIPOQ	adiponectin, C1Q and collagen domain containing	7.813	2.9658	2.66361e-13	1.70426e-10	yes	up	2.4325	23.5075
gene-LOC123283050	LOC123283050	myosin-7	0.193	-2.37276	3.24624e-13	1.99397e-10	yes	down	12798.3	2935.72
gene-TNNT1	TNNT1	troponin T1, slow skeletal type, transcript variant X1	0.193	-2.37075	3.77696e-13	2.23073e-10	yes	down	15211.7	3406.31
gene-HOXC11	HOXC11	homeobox C11	6.998	2.807	5.6114e-13	3.19143e-10	yes	up	0.445	3.7325
gene-ACOT11	ACOT11	acyl-CoA thioesterase 11, transcript variant X5	0.23	-2.1211	6.30517e-13	3.45793e-10	yes	down	34.0875	9.4025
gene-LOC123286665	LOC123286665	uncharacterized LOC123286665, transcript variant X1	0.118	-3.08267	3.26158e-12	1.72706e-09	yes	down	4.03	0.545
gene-ZNF385B	ZNF385B	zinc finger protein 385B, transcript variant X2	0.077	-3.69865	3.43157e-12	1.75651e-09	yes	down	7.795	0.6925
gene-LGI1	LGI1	leucine rich glioma inactivated 1, transcript variant X1	0.059	-4.07588	4.64427e-12	2.30056e-09	yes	down	1.1675	0.08
gene-SH3PXD2B	SH3PXD2B	SH3 and PX domains 2B	2.386	1.25487	1.07088e-11	5.13891e-09	yes	up	2.98	8.48
gene-IL32	IL32	interleukin 32, transcript variant X1	5.723	2.51687	1.90206e-11	8.8509e-09	yes	up	16.1525	114.255
gene-RASL10B	RASL10B	RAS like family 10 member B	0.272	-1.87736	2.75554e-11	1.21108e-08	yes	down	79.195	25.5325
gene-RSPO3	RSPO3	R-spondin 3, transcript variant X1	0.108	-3.20471	2.76034e-11	1.21108e-08	yes	down	6.3875	0.83
gene-UCHL1	UCHL1	ubiquitin C-terminal hydrolase L1	0.283	-1.81929	5.8479e-11	2.49445e-08	yes	down	62.4175	21.0725
gene-RTL3	RTL3	retrotransposon Gag like 3	34.397	5.10422	9.35035e-11	3.88065e-08	yes	up	0.045	1.95
gene-PLIN1	PLIN1	perilipin 1, transcript variant X1	8.916	3.15637	1.23013e-10	4.97102e-08	yes	up	1.9275	21.965
gene-COLQ	COLQ	collagen like tail subunit of asymmetric acetylcholinesterase, transcript variant X1	0.147	-2.76391	1.38042e-10	5.4353e-08	yes	down	10.7375	1.8375
gene-HSPA2	HSPA2	heat shock protein family A (Hsp70) member 2	0.237	-2.07532	1.57679e-10	6.05329e-08	yes	down	81.0675	22.8125
gene-STAC2	STAC2	SH3 and cysteine rich domain 2, transcript variant X1	0.237	-2.07762	1.73899e-10	6.51316e-08	yes	down	19.94	5.77
gene-TWF2	TWF2	twinfilin actin binding protein 2	0.252	-1.99035	1.79402e-10	6.55928e-08	yes	down	301.863	89.84
gene-CNTN2	CNTN2	contactin 2, transcript variant X1	11.169	3.48139	3.0805e-10	1.1001e-07	yes	up	0.07	0.99
gene-LRRC17	LRRC17	leucine rich repeat containing 17	3.743	1.90421	7.40484e-10	2.58429e-07	yes	up	1.8425	8.405
gene-MRPS6	MRPS6	mitochondrial ribosomal protein S6, transcript variant X1	0.242	-2.04774	9.92852e-10	3.35952e-07	yes	down	67.2	19.5
gene-TNNI1	TNNI1	troponin I1, slow skeletal type	0.231	-2.11425	1.04371e-09	3.35952e-07	yes	down	13243.1	3575.7
gene-INCA1	INCA1	inhibitor of CDK, cyclin A1 interacting protein 1, transcript variant X1	0.201	-2.31791	1.04994e-09	3.35952e-07	yes	down	6.3725	1.5375
gene-MYL3	MYL3	myosin light chain 3	0.239	-2.06199	1.05012e-09	3.35952e-07	yes	down	10920.6	3111.43
gene-SDSL	SDSL	serine dehydratase like, transcript variant X2	0.175	-2.51786	1.07954e-09	3.38314e-07	yes	down	4.315	0.8925
gene-LOC106844631	LOC106844631	C-C motif chemokine 7-like	4.028	2.01024	1.14561e-09	3.51841e-07	yes	up	2.2025	10.6525
gene-LOC123285308	LOC123285308	transmembrane protein 177-like, transcript variant X1	0.161	-2.63418	1.32955e-09	4.00324e-07	yes	down	1.9125	0.3775
gene-LOC123281115	LOC123281115	uncharacterized LOC123281115	0.182	-2.46126	1.67396e-09	4.94332e-07	yes	down	25.1025	5.3025
gene-LOC106840049	LOC106840049	RAP1 GTPase activating protein, transcript variant X2	0.16	-2.64801	2.28506e-09	6.62065e-07	yes	down	2.63	0.4925
gene-ST8SIA5	ST8SIA5	ST8 alpha-N-acetyl-neuraminide alpha-2,8-sialyltransferase 5	0.341	-1.55359	2.5176e-09	7.15932e-07	yes	down	11.6325	4.0175
gene-PLXDC1	PLXDC1	plexin domain containing 1, transcript variant X1	2.993	1.58163	2.87067e-09	8.0149e-07	yes	up	8.365	29.9
gene-CPT1B	CPT1B	carnitine palmitoyltransferase 1B, transcript variant X1	0.366	-1.44852	2.94408e-09	8.07309e-07	yes	down	70.55	31.3
gene-GPNMB	GPNMB	glycoprotein nmb, transcript variant X1	4.496	2.16879	3.09957e-09	8.35036e-07	yes	up	2.035	10.8275
gene-IL17D	IL17D	interleukin 17D	0.308	-1.69985	3.50975e-09	9.25838e-07	yes	down	10.34	3.585
gene-PITX2	PITX2	paired like homeodomain 2, transcript variant X1	0.319	-1.64863	3.55721e-09	9.25838e-07	yes	down	18.2	6.6325
gene-SLC35G2	SLC35G2	solute carrier family 35 member G2, transcript variant X2	15.36	3.94111	3.99011e-09	1.0212e-06	yes	up	0.165	2.8875
gene-FBP1	FBP1	fructose-bisphosphatase 1	7.067	2.82104	4.13223e-09	1.04024e-06	yes	up	0.8075	7.0425
gene-ATP2A2	ATP2A2	ATPase sarcoplasmic/endoplasmic reticulum Ca2+ transporting 2, transcript variant X1	0.299	-1.74384	4.37931e-09	1.08466e-06	yes	down	1472.54	511.895
gene-PLN	PLN	phospholamban	0.174	-2.52616	5.16942e-09	1.24291e-06	yes	down	357.59	74.05
gene-LOC106831413	LOC106831413	uncharacterized LOC106831413	88.59	6.46907	5.18014e-09	1.24291e-06	yes	up	0.0025	0.375
gene-CASQ2	CASQ2	calsequestrin 2	0.204	-2.29361	5.32087e-09	1.25703e-06	yes	down	36.3425	8.7025
gene-INHBC	INHBC	inhibin subunit beta C	0.116	-3.10161	5.67156e-09	1.31958e-06	yes	down	1.78	0.26
gene-LOC123279963	LOC123279963	uncharacterized LOC123279963	111.945	6.80665	6.316e-09	1.44759e-06	yes	up	0	0.7475
gene-LSMEM2	LSMEM2	leucine rich single-pass membrane protein 2	0.345	-1.53547	6.47458e-09	1.46211e-06	yes	down	20.155	8.04
gene-ARPC1A	ARPC1A	actin related protein 2/3 complex subunit 1A	0.452	-1.14518	7.32481e-09	1.63014e-06	yes	down	47.53	25.335
gene-LOC123286286	LOC123286286	uncharacterized LOC123286286, transcript variant X1	200.505	7.6475	7.84582e-09	1.72115e-06	yes	up	0	6.7225
gene-ARNT2	ARNT2	aryl hydrocarbon receptor nuclear translocator 2, transcript variant X1	0.228	-2.12977	8.23289e-09	1.78062e-06	yes	down	7.4875	2.07
gene-SIRT5	SIRT5	sirtuin 5	0.408	-1.2947	8.93119e-09	1.90482e-06	yes	down	171.933	82.75
gene-SLC26A9	SLC26A9	solute carrier family 26 member 9, transcript variant X1	0.098	-3.34592	9.46965e-09	1.992e-06	yes	down	0.8125	0.0975
gene-LIPE	LIPE	lipase E, hormone sensitive type, transcript variant X1	3.229	1.69127	1.00813e-08	2.09201e-06	yes	up	3.32	13.22
gene-RNF187	RNF187	ring finger protein 187	0.293	-1.7709	1.02641e-08	2.10154e-06	yes	down	43.6275	15.575
gene-FABP3	FABP3	fatty acid binding protein 3, transcript variant X2	0.237	-2.0762	1.16489e-08	2.3537e-06	yes	down	1043.3	285.428
gene-LOC123277962	LOC123277962	uncharacterized LOC123277962, transcript variant X1	0.038	-4.729	1.21322e-08	2.4195e-06	yes	down	8.83	0.415
gene-LOC106837308	LOC106837308	-	16.712	4.06282	1.41805e-08	2.79174e-06	yes	up	0.5475	11.0725
gene-S100A1	S100A1	S100 calcium binding protein A1	0.323	-1.62902	1.44332e-08	2.80552e-06	yes	down	1216.18	449.16
gene-MYOM3	MYOM3	myomesin 3	0.183	-2.45001	1.48522e-08	2.85087e-06	yes	down	162.072	34.6625
gene-PANX2	PANX2	pannexin 2, transcript variant X1	0.28	-1.83415	1.67168e-08	3.16918e-06	yes	down	5.3825	1.755
gene-LOC123284254	LOC123284254	translation initiation factor IF-2-like, transcript variant X1	0.023	-5.43061	2.01012e-08	3.76432e-06	yes	down	0.9175	0.025
gene-PIEZO2	PIEZO2	piezo type mechanosensitive ion channel component 2, transcript variant X2	5.863	2.55167	2.14546e-08	3.96936e-06	yes	up	0.1675	1.3775
gene-XPO4	XPO4	exportin 4, transcript variant X1	0.182	-2.46168	2.61875e-08	4.78733e-06	yes	down	9.975	2.43
gene-HSPB6	HSPB6	heat shock protein family B (small) member 6	0.429	-1.22234	3.73193e-08	6.68299e-06	yes	down	3242.05	1633.56
gene-TEAD3	TEAD3	TEA domain transcription factor 3, transcript variant X3	0.435	-1.20171	3.74275e-08	6.68299e-06	yes	down	25.7075	13.415
gene-EFEMP1	EFEMP1	EGF containing fibulin extracellular matrix protein 1, transcript variant X1	2.476	1.30802	4.08812e-08	7.21577e-06	yes	up	14.7825	43.5575
gene-KLF4	KLF4	Kruppel like factor 4	2.799	1.48515	4.40486e-08	7.68649e-06	yes	up	11.4575	38.775
gene-PFKFB2	PFKFB2	6-phosphofructo-2-kinase/fructose-2,6-biphosphatase 2, transcript variant X2	0.359	-1.47883	4.61129e-08	7.95629e-06	yes	down	22.215	9.44
gene-KCNMA1	KCNMA1	potassium calcium-activated channel subfamily M alpha 1, transcript variant X37	0.283	-1.81949	5.07469e-08	8.5874e-06	yes	down	4.695	1.605
gene-CEBPA	CEBPA	CCAAT enhancer binding protein alpha	5.408	2.43517	5.08892e-08	8.5874e-06	yes	up	1.805	12.31
gene-LOC106842021	LOC106842021	uncharacterized LOC106842021, transcript variant X2	0.197	-2.34297	5.28519e-08	8.82167e-06	yes	down	9.9675	2.9075
gene-AKAP12	AKAP12	A-kinase anchoring protein 12, transcript variant X1	2.071	1.05021	5.46764e-08	9.02807e-06	yes	up	2.8275	6.9975
gene-CSRNP1	CSRNP1	cysteine and serine rich nuclear protein 1	3.665	1.87366	5.98002e-08	9.76906e-06	yes	up	3.5425	15.72
gene-SHISA2	SHISA2	shisa family member 2	4.038	2.01347	6.09033e-08	9.83918e-06	yes	up	1.4075	6.89
gene-KCTD15	KCTD15	potassium channel tetramerization domain containing 15	0.344	-1.54025	6.15109e-08	9.83918e-06	yes	down	30.5125	12.675
gene-COL3A1	COL3A1	collagen type III alpha 1 chain	3.749	1.90661	6.32521e-08	1.00134e-05	yes	up	114.305	530.97
gene-TRNP1	TRNP1	TMF1 regulated nuclear protein 1, transcript variant X1	0.228	-2.13375	6.57561e-08	1.03036e-05	yes	down	3.5975	0.99
gene-ZC3H3	ZC3H3	zinc finger CCCH-type containing 3, transcript variant X1	2.797	1.48377	7.72822e-08	1.19873e-05	yes	up	7.1975	23.54
gene-FSCN2	FSCN2	fascin actin-bundling protein 2, retinal	0.139	-2.84804	1.01807e-07	1.56334e-05	yes	down	1.5825	0.2625
gene-LOC123281513	LOC123281513	acidic proline-rich protein PRP33-like	0.23	-2.12083	1.03395e-07	1.57201e-05	yes	down	5.5	1.51
gene-LOC106828943	LOC106828943	transcriptional and immune response regulator	2.394	1.25914	1.04926e-07	1.57965e-05	yes	up	20.3675	57.885
gene-TRIB3	TRIB3	tribbles pseudokinase 3, transcript variant X1	5.634	2.49404	1.07271e-07	1.59927e-05	yes	up	0.2525	1.7175
gene-LDHD	LDHD	lactate dehydrogenase D	0.23	-2.12206	1.24786e-07	1.84251e-05	yes	down	154.63	40.665
gene-CHRDL1	CHRDL1	chordin like 1, transcript variant X1	3.577	1.83889	1.26591e-07	1.85136e-05	yes	up	4.9675	21.5975
gene-LOC106840372	LOC106840372	sorbin and SH3 domain-containing protein 2, transcript variant X1	4.518	2.17567	1.33367e-07	1.93206e-05	yes	up	4.66	10.225
gene-ANKRD2	ANKRD2	ankyrin repeat domain 2, transcript variant X1	0.034	-4.87056	1.36811e-07	1.96342e-05	yes	down	260.835	10.3425
gene-LOC106822270	LOC106822270	metallothionein-4	2.724	1.44571	1.39548e-07	1.98417e-05	yes	up	17.5975	56.3525
gene-PAPLN	PAPLN	papilin, proteoglycan like sulfated glycoprotein, transcript variant X2	2.122	1.08554	1.50518e-07	2.12051e-05	yes	up	2.69	6.74
gene-IRX5	IRX5	iroquois homeobox 5, transcript variant X1	0.025	-5.32708	1.74344e-07	2.43384e-05	yes	down	3.1375	0.11
gene-MYH7B	MYH7B	myosin heavy chain 7B, transcript variant X2	0.195	-2.35633	2.00755e-07	2.77729e-05	yes	down	44.7775	10.275
gene-F2R	F2R	coagulation factor II thrombin receptor	3.066	1.61634	2.12336e-07	2.91128e-05	yes	up	1.3	4.75
gene-LOC123286646	LOC123286646	uncharacterized LOC123286646	107.791	6.75209	2.15221e-07	2.92471e-05	yes	up	0	0.4825
gene-ACADVL	ACADVL	acyl-CoA dehydrogenase very long chain, transcript variant X1	0.467	-1.09767	2.7141e-07	3.65594e-05	yes	down	506.77	281.788
gene-ALOX15B	ALOX15B	arachidonate 15-lipoxygenase type B, transcript variant X1	0.344	-1.53773	3.14012e-07	4.19301e-05	yes	down	2.145	0.905
gene-UST	UST	uronyl 2-sulfotransferase, transcript variant X1	2.697	1.43111	3.33336e-07	4.41268e-05	yes	up	0.7975	2.325
gene-LOC123289361	LOC123289361	uncharacterized LOC123289361, transcript variant X1	0.181	-2.4626	3.45629e-07	4.5363e-05	yes	down	0.7525	0.155
gene-GLRX5	GLRX5	glutaredoxin 5, transcript variant X1	0.52	-0.942039	3.5783e-07	4.65665e-05	yes	down	58.2825	35.7625
gene-PPL	PPL	periplakin	2.511	1.32837	3.66315e-07	4.727e-05	yes	up	7.8825	23.67
gene-MPEG1	MPEG1	macrophage expressed 1	2.783	1.47655	3.8354e-07	4.90803e-05	yes	up	1.43	4.7275
gene-GRB14	GRB14	growth factor receptor bound protein 14, transcript variant X1	0.197	-2.34469	3.95772e-07	5.02271e-05	yes	down	1.9125	0.465
gene-PIPOX	PIPOX	pipecolic acid and sarcosine oxidase	0.252	-1.98569	4.22789e-07	5.3216e-05	yes	down	1.9825	0.6
gene-OLFML1	OLFML1	olfactomedin like 1	2.604	1.38063	4.44603e-07	5.55067e-05	yes	up	5.275	16.56
gene-MFAP3L	MFAP3L	microfibril associated protein 3 like, transcript variant X4	9.545	3.25468	4.57292e-07	5.66304e-05	yes	up	0.03	0.3475
gene-PRRT4	PRRT4	proline rich transmembrane protein 4, transcript variant X1	6.269	2.64824	4.91998e-07	6.00551e-05	yes	up	0.5525	4.54
gene-CTHRC1	CTHRC1	collagen triple helix repeat containing 1, transcript variant X1	5.5	2.45941	4.92767e-07	6.00551e-05	yes	up	0.455	2.4675
gene-RPA3	RPA3	replication protein A3, transcript variant X1	0.462	-1.11387	5.40258e-07	6.53245e-05	yes	down	94.6075	51.46
gene-LOC106829008	LOC106829008	immunoglobulin heavy variable 4-59-like	17.584	4.13619	6.19859e-07	7.43637e-05	yes	up	1.2375	29.5575
gene-PTGER3	PTGER3	prostaglandin E receptor 3, transcript variant X1	0.213	-2.23273	6.42575e-07	7.64913e-05	yes	down	3.095	0.84
gene-NELL2	NELL2	neural EGFL like 2, transcript variant X2	3.443	1.78347	6.8951e-07	8.14471e-05	yes	up	2.19	9.05
gene-LYPD6B	LYPD6B	LY6/PLAUR domain containing 6B, transcript variant X14	0.201	-2.31306	6.9545e-07	8.15217e-05	yes	down	2.9325	0.7375
gene-LOC106832385	LOC106832385	uncharacterized LOC106832385	0.293	-1.77197	7.58481e-07	8.77452e-05	yes	down	3.3825	1.2675
gene-MROH2B	MROH2B	maestro heat like repeat family member 2B	7.195	2.84693	7.59971e-07	8.77452e-05	yes	up	0.16	1.41
gene-ADAMTS1	ADAMTS1	ADAM metallopeptidase with thrombospondin type 1 motif 1	2.107	1.07532	7.87496e-07	9.02447e-05	yes	up	8.335	21.1225
gene-HABP4	HABP4	hyaluronan binding protein 4, transcript variant X1	0.509	-0.974787	7.98983e-07	9.07729e-05	yes	down	34.2225	19.4925
gene-PGPEP1L	PGPEP1L	pyroglutamyl-peptidase I like	6.914	2.78955	8.03928e-07	9.07729e-05	yes	up	0.905	6.735
gene-CDO1	CDO1	cysteine dioxygenase type 1	0.304	-1.72022	8.94372e-07	0.000100248	yes	down	103.33	38.0125
gene-LOC106838326	LOC106838326	amine oxidase [flavin-containing] A	0.339	-1.56023	9.33605e-07	0.000103887	yes	down	15.2375	5.9875
gene-METTL22	METTL22	methyltransferase 22, Kin17 lysine, transcript variant X5	0.404	-1.30751	9.76411e-07	0.000107869	yes	down	39.62	18.8875
gene-CRYAB	CRYAB	crystallin alpha B	0.437	-1.1947	9.83914e-07	0.000107921	yes	down	4114.9	2096.29
gene-IL10RA	IL10RA	interleukin 10 receptor subunit alpha, transcript variant X1	3.188	1.67268	1.00766e-06	0.000109742	yes	up	0.435	1.6775
gene-YBX2	YBX2	Y-box binding protein 2, transcript variant X1	0.377	-1.40671	1.01674e-06	0.000109951	yes	down	5.1225	2.235
gene-LOC123285346	LOC123285346	uncharacterized LOC123285346	0.341	-1.55152	1.05543e-06	0.000113337	yes	down	5.4725	2.2475
gene-TCIM	TCIM	transcriptional and immune response regulator	2.508	1.32626	1.08408e-06	0.000115605	yes	up	51.1475	152.113
gene-ACAD10	ACAD10	acyl-CoA dehydrogenase family member 10, transcript variant X1	0.41	-1.28648	1.19273e-06	0.000126314	yes	down	16.5525	8.01
gene-COL6A5	COL6A5	collagen type VI alpha 5 chain, transcript variant X1	15.274	3.93303	1.25393e-06	0.000131886	yes	up	0.0275	0.4325
gene-NMRK2	NMRK2	nicotinamide riboside kinase 2	0.243	-2.03957	1.30489e-06	0.000136312	yes	down	362.58	75.1075
gene-LOC123285648	LOC123285648	uncharacterized LOC123285648, transcript variant X1	0.499	-1.00424	1.31532e-06	0.000136473	yes	down	15.0425	8.3975
gene-LOC123286148	LOC123286148	ral guanine nucleotide dissociation stimulator-like	0.207	-2.27218	1.38291e-06	0.000142523	yes	down	6.235	1.5575
gene-GCAT	GCAT	glycine C-acetyltransferase	0.238	-2.07154	1.40672e-06	0.00014401	yes	down	17.0975	4.575
gene-LOC106837727	LOC106837727	uncharacterized LOC106837727	3.098	1.63111	1.41878e-06	0.000144283	yes	up	6.455	23.7375
gene-LOC106837354	LOC106837354	uncharacterized LOC106837354	0.163	-2.61676	1.46174e-06	0.000147674	yes	down	6.22	1.1375
gene-KLF5	KLF5	Kruppel like factor 5, transcript variant X1	2.879	1.52582	1.52178e-06	0.000152735	yes	up	1.79	6.06
gene-LOC123281831	LOC123281831	uncharacterized LOC123281831, transcript variant X2	0.16	-2.64781	1.5591e-06	0.000155464	yes	down	2.6125	0.465
gene-HOOK1	HOOK1	hook microtubule tethering protein 1, transcript variant X1	0.319	-1.64678	1.68344e-06	0.00016678	yes	down	0.74	0.2825
gene-LRRN4CL	LRRN4CL	LRRN4 C-terminal like, transcript variant X1	3.622	1.85674	1.8275e-06	0.000179892	yes	up	2.5825	11.495
gene-LOC123281562	LOC123281562	uncharacterized LOC123281562, transcript variant X1	0.22	-2.18383	1.97683e-06	0.000193351	yes	down	11.945	2.6225
gene-SH3BP2	SH3BP2	SH3 domain binding protein 2, transcript variant X1	0.467	-1.09793	2.02686e-06	0.000196991	yes	down	17.5925	9.82
gene-LOC123279993	LOC123279993	uncharacterized LOC123279993	5.192	2.37616	2.09685e-06	0.000201691	yes	up	1.7025	10.7225
gene-MMP24	MMP24	matrix metallopeptidase 24	0.325	-1.61939	2.10149e-06	0.000201691	yes	down	1.67	0.66
gene-FMO5	FMO5	flavin containing dimethylaniline monoxygenase 5, transcript variant X1	3.572	1.83693	2.12443e-06	0.000202625	yes	up	0.27	1.13
gene-SLC8B1	SLC8B1	solute carrier family 8 member B1, transcript variant X1	2.629	1.39427	2.16846e-06	0.000205549	yes	up	1.02	3.215
gene-MAST2	MAST2	microtubule associated serine/threonine kinase 2, transcript variant X1	0.481	-1.05693	2.20807e-06	0.000208019	yes	down	55.01	31.3725
gene-LOC106826751	LOC106826751	-	2.909	1.5403	2.2286e-06	0.000208673	yes	up	4.175	14.4975
gene-PPM1J	PPM1J	protein phosphatase, Mg2+/Mn2+ dependent 1J, transcript variant X1	0.468	-1.096	2.24669e-06	0.000209092	yes	down	16.5125	9.215
gene-ACAA2	ACAA2	acetyl-CoA acyltransferase 2	0.491	-1.02729	2.2684e-06	0.000209841	yes	down	123.795	71.87
gene-SDK1	SDK1	sidekick cell adhesion molecule 1	3.079	1.62269	2.28818e-06	0.000210403	yes	up	1.13	4.16
gene-ANKRD10	ANKRD10	ankyrin repeat domain 10	2.918	1.54491	2.30946e-06	0.000210636	yes	up	8.2425	27.555
gene-LOC106846504	LOC106846504	methanethiol oxidase	0.42	-1.25043	2.32613e-06	0.000210636	yes	down	93.0825	44.955
gene-S1PR2	S1PR2	sphingosine-1-phosphate receptor 2, transcript variant X5	2.527	1.33752	2.33187e-06	0.000210636	yes	up	2.6625	8.24
gene-LOC123281512	LOC123281512	translation initiation factor IF-2-like	0.307	-1.70491	2.54802e-06	0.000227581	yes	down	26.9575	9.915
gene-TMEM120A	TMEM120A	transmembrane protein 120A, transcript variant X1	0.473	-1.07894	2.5491e-06	0.000227581	yes	down	51.055	28.805
gene-LMCD1	LMCD1	LIM and cysteine rich domains 1, transcript variant X1	0.406	-1.30152	2.60449e-06	0.000231182	yes	down	407.873	200.143
gene-LOC106847656	LOC106847656	5'-AMP-activated protein kinase subunit beta-2	2.279	1.18859	2.63271e-06	0.000232344	yes	up	35.5775	94.8875
gene-PCBP4	PCBP4	poly(rC) binding protein 4, transcript variant X2	0.487	-1.03743	2.69703e-06	0.000236661	yes	down	73.02	43.445
gene-FAM171A1	FAM171A1	family with sequence similarity 171 member A1	2.32	1.21435	2.71386e-06	0.000236784	yes	up	2.59	7.21
gene-ATP8A1	ATP8A1	ATPase phospholipid transporting 8A1, transcript variant X1	2.176	1.12185	2.83431e-06	0.000244735	yes	up	1.545	3.94
gene-PAQR9	PAQR9	progestin and adipoQ receptor family member 9, transcript variant X1	0.335	-1.57576	2.83686e-06	0.000244735	yes	down	4.9175	2.0675
gene-METRN	METRN	meteorin, glial cell differentiation regulator	0.32	-1.64229	2.86976e-06	0.00024619	yes	down	13.4825	5.38
gene-LOC106837312	LOC106837312	UL16-binding protein 1-like, transcript variant X1	4.093	2.03316	2.90555e-06	0.000247876	yes	up	0.855	3.9975
gene-SLC6A12	SLC6A12	solute carrier family 6 member 12	0.414	-1.27364	2.94867e-06	0.000250165	yes	down	8.395	4.1725
gene-HACL1	HACL1	2-hydroxyacyl-CoA lyase 1, transcript variant X1	0.478	-1.06407	2.98821e-06	0.000252126	yes	down	9.2775	5.2925
gene-OSR1	OSR1	odd-skipped related transcription factor 1, transcript variant X1	3.865	1.9506	3.2276e-06	0.000270836	yes	up	3.625	17.1825
gene-MAOB	MAOB	monoamine oxidase B	5.08	2.34479	3.25978e-06	0.000271307	yes	up	12.67	72.92
gene-NCAM1	NCAM1	neural cell adhesion molecule 1, transcript variant X1	2.78	1.47505	3.26854e-06	0.000271307	yes	up	2.67	8.8
gene-CAMKK1	CAMKK1	calcium/calmodulin dependent protein kinase kinase 1, transcript variant X1	2.798	1.48456	3.42568e-06	0.000281687	yes	up	1.3375	4.48
gene-CTXN3	CTXN3	cortexin 3, transcript variant X7	0.322	-1.63317	3.43028e-06	0.000281687	yes	down	50.635	19.25
gene-BMP5	BMP5	bone morphogenetic protein 5	2.986	1.57844	3.483e-06	0.000284494	yes	up	0.35	1.265
gene-NEDD4	NEDD4	NEDD4 E3 ubiquitin protein ligase, transcript variant X1	2.725	1.44652	3.52359e-06	0.000286287	yes	up	1.4625	4.505
gene-CPT2	CPT2	carnitine palmitoyltransferase 2, transcript variant X1	0.498	-1.00574	3.61607e-06	0.000292255	yes	down	47.07	27.7125
gene-RAB31	RAB31	RAB31, member RAS oncogene family, transcript variant X4	2.591	1.37351	3.87706e-06	0.000311707	yes	up	1.225	3.795
gene-LOC106828781	LOC106828781	immunoglobulin lambda variable 1-40-like	12.986	3.6989	3.96402e-06	0.000317039	yes	up	0.545	8.5975
gene-MEDAG	MEDAG	mesenteric estrogen dependent adipogenesis	3.172	1.66555	4.19525e-06	0.000333794	yes	up	1.8775	6.81
gene-FLAD1	FLAD1	flavin adenine dinucleotide synthetase 1, transcript variant X1	0.452	-1.14693	4.22136e-06	0.00033414	yes	down	64.2475	34.775
gene-SH3RF2	SH3RF2	SH3 domain containing ring finger 2, transcript variant X3	4.123	2.0438	4.38666e-06	0.000345444	yes	up	1.05	4.725
gene-LOC106838138	LOC106838138	disks large-associated protein 5-like	0.473	-1.07986	4.42401e-06	0.000346608	yes	down	2.41	1.455
gene-SIM1	SIM1	SIM bHLH transcription factor 1, transcript variant X2	0.042	-4.56512	4.52585e-06	0.000351329	yes	down	1.39	0.0675
gene-CIDEC	CIDEC	cell death inducing DFFA like effector c, transcript variant X1	5.512	2.46249	4.53347e-06	0.000351329	yes	up	2.935	20.81
gene-MMP14	MMP14	matrix metallopeptidase 14	2.519	1.33295	4.55291e-06	0.000351329	yes	up	5.7025	17.425
gene-ADAMTS12	ADAMTS12	ADAM metallopeptidase with thrombospondin type 1 motif 12, transcript variant X1	2.49	1.31592	4.61648e-06	0.000354454	yes	up	2.6025	7.7875
gene-LOC106826349	LOC106826349	MYCBP associated protein, transcript variant X4	0.485	-1.04329	4.78097e-06	0.000365257	yes	down	4.7525	3.285
gene-VCAM1	VCAM1	vascular cell adhesion molecule 1, transcript variant X1	2.161	1.11144	4.84267e-06	0.000368139	yes	up	6.0525	15.4575
gene-BPHL	BPHL	biphenyl hydrolase like	0.501	-0.998457	5.14695e-06	0.000389343	yes	down	24.2825	14.405
gene-OPLAH	OPLAH	5-oxoprolinase, ATP-hydrolysing, transcript variant X1	0.396	-1.33653	5.28063e-06	0.000395988	yes	down	15.8375	7.5075
gene-ACOT7	ACOT7	acyl-CoA thioesterase 7, transcript variant X1	0.301	-1.73314	5.28637e-06	0.000395988	yes	down	10.945	4.035
gene-NFE2	NFE2	nuclear factor, erythroid 2, transcript variant X2	0.154	-2.69611	5.35591e-06	0.000398736	yes	down	0.9	0.1675
gene-HELZ2	HELZ2	helicase with zinc finger 2	2.51	1.32763	5.37499e-06	0.000398736	yes	up	1.8425	5.1975
gene-TULP1	TULP1	TUB like protein 1	0.417	-1.26293	5.62478e-06	0.00041526	yes	down	19.3125	9.325
gene-MAMDC2	MAMDC2	MAM domain containing 2, transcript variant X1	2.734	1.45127	5.85061e-06	0.000429866	yes	up	0.5525	1.815
gene-LOC106839522	LOC106839522	leptin, transcript variant X1	16.61	4.05402	5.91861e-06	0.000432792	yes	up	0.13	2.6625
gene-SNRNP25	SNRNP25	small nuclear ribonucleoprotein U11/U12 subunit 25	0.529	-0.918594	6.06021e-06	0.000441045	yes	down	120.8	76.095
gene-CUEDC1	CUEDC1	CUE domain containing 1, transcript variant X1	0.541	-0.885024	6.18649e-06	0.000448112	yes	down	55.6925	35.82
gene-GAB2	GAB2	GRB2 associated binding protein 2	0.347	-1.52526	6.5778e-06	0.000474219	yes	down	23.1625	9.66
gene-HK2	HK2	hexokinase 2, transcript variant X1	3.385	1.75916	6.62984e-06	0.000475738	yes	up	3.855	14.9925
gene-MAN1A1	MAN1A1	mannosidase alpha class 1A member 1	2.073	1.052	6.88651e-06	0.000489907	yes	up	1.0575	2.59
gene-CD68	CD68	CD68 molecule	3.425	1.7762	6.89111e-06	0.000489907	yes	up	1.6275	6.645
gene-TOMM40L	TOMM40L	translocase of outer mitochondrial membrane 40 like, transcript variant X2	0.505	-0.985763	6.94815e-06	0.000491686	yes	down	9.8025	5.9475
gene-ZBED1	ZBED1	zinc finger BED-type containing 1	0.425	-1.23419	7.00051e-06	0.000493118	yes	down	55.6775	28.635
gene-LOC123280375	LOC123280375	-	0.244	-2.03673	7.1655e-06	0.000502436	yes	down	3.4425	1.0525
gene-KREMEN1	KREMEN1	kringle containing transmembrane protein 1, transcript variant X1	0.397	-1.33447	7.21401e-06	0.000503538	yes	down	50.215	23.6325
gene-GPRC5B	GPRC5B	G protein-coupled receptor class C group 5 member B, transcript variant X1	2.263	1.17797	7.27661e-06	0.000505609	yes	up	6.165	16.91
gene-MMAB	MMAB	metabolism of cobalamin associated B	0.354	-1.49756	7.35208e-06	0.000508552	yes	down	14.6175	6.025
gene-FAM151A	FAM151A	family with sequence similarity 151 member A	0.271	-1.88502	7.43371e-06	0.000511893	yes	down	1.7425	0.5675
gene-ZFP36L1	ZFP36L1	ZFP36 ring finger protein like 1	1.78	0.831974	7.49891e-06	0.000514077	yes	up	9.1125	19.155
gene-LOC106843203	LOC106843203	fibroblast activation protein alpha, transcript variant X1	2.138	1.09654	7.62145e-06	0.000519198	yes	up	1.7975	4.52
gene-LOC106827558	LOC106827558	ly-6/neurotoxin-like protein 1	0.442	-1.17911	7.64123e-06	0.000519198	yes	down	49.1725	25.835
gene-AHNAK	AHNAK	AHNAK nucleoprotein	1.907	0.931618	7.74545e-06	0.000523961	yes	up	72.2775	177.363
gene-LOC106848385	LOC106848385	amyloid beta precursor protein binding family B member 1 interacting protein	3.225	1.68928	7.80468e-06	0.000525652	yes	up	0.3875	1.4125
gene-LOC123279458	LOC123279458	basic salivary proline-rich protein 1-like	3.485	1.80101	7.87274e-06	0.000527528	yes	up	0.7275	2.8075
gene-ENC1	ENC1	ectodermal-neural cortex 1, transcript variant X2	3.296	1.72076	7.93847e-06	0.000527528	yes	up	0.5975	2.355
gene-ACADS	ACADS	acyl-CoA dehydrogenase short chain	0.383	-1.38409	7.94251e-06	0.000527528	yes	down	125.365	57.145
gene-FRMD1	FRMD1	FERM domain containing 1, transcript variant X2	0.267	-1.9074	7.96994e-06	0.000527528	yes	down	8.83	2.495
gene-TEX13D	TEX13D	TEX13 family member D, transcript variant X1	0.014	-6.20405	8.00468e-06	0.000527553	yes	down	0.54	0
gene-LOC123290295	LOC123290295	uncharacterized LOC123290295, transcript variant X5	0.013	-6.22515	8.43214e-06	0.000552169	yes	down	0.2075	0
gene-COL5A2	COL5A2	collagen type V alpha 2 chain	2.621	1.39002	8.45011e-06	0.000552169	yes	up	9.9725	31.9375
gene-PDZD2	PDZD2	PDZ domain containing 2	2.087	1.06132	8.56309e-06	0.000557181	yes	up	1.16	2.9025
gene-PTDSS1	PTDSS1	phosphatidylserine synthase 1, transcript variant X1	0.481	-1.05588	8.89015e-06	0.000576022	yes	down	43.4575	24.4275
gene-MPI	MPI	mannose phosphate isomerase, transcript variant X1	0.448	-1.15866	9.13633e-06	0.000589486	yes	down	54.775	29.27
gene-GTF2IRD1	GTF2IRD1	GTF2I repeat domain containing 1, transcript variant X3	0.425	-1.23302	9.3643e-06	0.000601666	yes	down	9.78	5.015
gene-ANO6	ANO6	anoctamin 6	2.081	1.0574	9.64826e-06	0.000617328	yes	up	6.75	16.44
gene-PCARE	PCARE	photoreceptor cilium actin regulator	0.158	-2.65941	9.96583e-06	0.000635001	yes	down	0.54	0.105
gene-TYRP1	TYRP1	tyrosinase related protein 1	0.174	-2.51958	1.01285e-05	0.000642698	yes	down	4.2175	0.82
gene-SLC16A1	SLC16A1	solute carrier family 16 member 1, transcript variant X1	0.416	-1.26707	1.056e-05	0.000667324	yes	down	28.9225	14.0175
gene-RPL35	RPL35	ribosomal protein L35	0.541	-0.887138	1.07444e-05	0.000676193	yes	down	1181.63	757.015
gene-LOC106836809	LOC106836809	uncharacterized LOC106836809, transcript variant X3	0.359	-1.47797	1.08761e-05	0.000681688	yes	down	18.9775	8.28
gene-FOSL1	FOSL1	FOS like 1, AP-1 transcription factor subunit, transcript variant X1	3.904	1.96493	1.10668e-05	0.000690821	yes	up	0.765	3.46
gene-NHSL1	NHSL1	NHS like 1	3.45	1.78669	1.11215e-05	0.000691423	yes	up	0.5	2.075
gene-SLC16A7	SLC16A7	solute carrier family 16 member 7, transcript variant X18	0.271	-1.88617	1.17517e-05	0.000727659	yes	down	11.1675	3.7525
gene-LRRN2	LRRN2	leucine rich repeat neuronal 2, transcript variant X1	0.467	-1.09724	1.18556e-05	0.000731144	yes	down	4.6625	2.7
gene-PDRG1	PDRG1	p53 and DNA damage regulated 1	0.552	-0.85724	1.24401e-05	0.000764121	yes	down	33.81	21.985
gene-SCARA5	SCARA5	scavenger receptor class A member 5, transcript variant X1	2.622	1.39059	1.29108e-05	0.000789874	yes	up	3.89	12.4
gene-LOC123287285	LOC123287285	immunoglobulin heavy variable 4-59-like isoform X2	12.966	3.69665	1.30079e-05	0.000792657	yes	up	8.6425	149.208
gene-EFNB2	EFNB2	ephrin B2	2.039	1.02778	1.31317e-05	0.000797039	yes	up	1.8625	4.57
gene-COL6A3	COL6A3	collagen type VI alpha 3 chain, transcript variant X2	2.482	1.31165	1.32801e-05	0.00079995	yes	up	41.2675	122.54
gene-PODN	PODN	podocan, transcript variant X3	1.87	0.903259	1.32839e-05	0.00079995	yes	up	22.6525	49.9675
gene-EEF1G	EEF1G	eukaryotic translation elongation factor 1 gamma	0.549	-0.865319	1.34621e-05	0.000805694	yes	down	1267.89	823.383
gene-LOC106824396	LOC106824396	zinc finger protein 791-like, transcript variant X1	3.579	1.83959	1.34842e-05	0.000805694	yes	up	284.272	1169.41
gene-MYH14	MYH14	myosin heavy chain 14	0.418	-1.25871	1.42795e-05	0.000849909	yes	down	61.435	30.3225
gene-HAGHL	HAGHL	hydroxyacylglutathione hydrolase like, transcript variant X1	0.443	-1.1731	1.52919e-05	0.000906651	yes	down	41.655	21.7275
gene-TNNI3	TNNI3	troponin I3, cardiac type	0.294	-1.76385	1.53586e-05	0.000907103	yes	down	4.66	1.635
gene-PHKB	PHKB	phosphorylase kinase regulatory subunit beta, transcript variant X2	2.373	1.24672	1.54263e-05	0.00090761	yes	up	38.085	105.543
gene-TGFBR3	TGFBR3	transforming growth factor beta receptor 3, transcript variant X1	1.99	0.993094	1.55683e-05	0.000912469	yes	up	2.735	6.515
gene-GPR156	GPR156	G protein-coupled receptor 156, transcript variant X1	0.168	-2.57149	1.58711e-05	0.00092668	yes	down	2.365	0.4775
gene-RCAN2	RCAN2	regulator of calcineurin 2, transcript variant X1	0.418	-1.26007	1.60485e-05	0.000933487	yes	down	6.4725	3.295
gene-TRERF1	TRERF1	transcriptional regulating factor 1, transcript variant X8	2.135	1.09443	1.63465e-05	0.000947235	yes	up	0.4375	1.11
gene-CPLANE2	CPLANE2	ciliogenesis and planar polarity effector 2, transcript variant X2	0.398	-1.32894	1.67466e-05	0.000964319	yes	down	14.93	7.1175
gene-LOC106834369	LOC106834369	MOB-like protein phocein, transcript variant X3	0.589	-0.762989	1.68213e-05	0.000964319	yes	down	258.473	179.17
gene-DCTN6	DCTN6	dynactin subunit 6, transcript variant X2	0.551	-0.860788	1.68297e-05	0.000964319	yes	down	27.5625	18.0275
gene-FKBP4	FKBP4	FKBP prolyl isomerase 4	0.518	-0.948375	1.72828e-05	0.0009866	yes	down	119.302	73.66
gene-LOC106833942	LOC106833942	quinone oxidoreductase-like protein 2	0.465	-1.10386	1.73935e-05	0.000989237	yes	down	84.79	54.335
gene-C5AR1	C5AR1	complement C5a receptor 1, transcript variant X1	2.178	1.12272	1.75029e-05	0.00099179	yes	up	1.6825	4.2875
gene-LOC123284798	LOC123284798	uncharacterized LOC123284798	0.38	-1.3976	1.78143e-05	0.00100572	yes	down	3.265	1.4725
gene-GJA1	GJA1	gap junction protein alpha 1	2.678	1.42129	1.85787e-05	0.00104503	yes	up	2.46	7.8925
gene-SLC25A23	SLC25A23	solute carrier family 25 member 23, transcript variant X1	0.534	-0.904335	1.88162e-05	0.00105453	yes	down	18.33	13.28
gene-MBD3	MBD3	methyl-CpG binding domain protein 3, transcript variant X1	0.533	-0.908875	1.98425e-05	0.00110801	yes	down	54.7175	34.6625
gene-TPM1	TPM1	tropomyosin 1	3.309	1.7265	2.0376e-05	0.00113367	yes	up	928.7	3378.12
gene-LOC123287248	LOC123287248	uncharacterized LOC123287248	5.344	2.41794	2.12031e-05	0.00117543	yes	up	0.0375	0.2575
gene-CD36	CD36	CD36 molecule, transcript variant X3	0.506	-0.981501	2.14851e-05	0.00118678	yes	down	33.21	19.7925
gene-CDCA4	CDCA4	cell division cycle associated 4, transcript variant X2	2.849	1.51057	2.17522e-05	0.00119723	yes	up	0.675	2.275
gene-ADAMTSL5	ADAMTSL5	ADAMTS like 5, transcript variant X1	0.49	-1.03048	2.19764e-05	0.00120525	yes	down	26.345	15.57
gene-VSX1	VSX1	visual system homeobox 1	0.176	-2.50427	2.27183e-05	0.0012415	yes	down	0.2375	0.05
gene-PTPN3	PTPN3	protein tyrosine phosphatase non-receptor type 3, transcript variant X1	0.404	-1.306	2.35701e-05	0.00128348	yes	down	24.3825	11.555
gene-ADAM19	ADAM19	ADAM metallopeptidase domain 19	0.522	-0.937807	2.41479e-05	0.0013103	yes	down	7.42	5.07
gene-MAN2A1	MAN2A1	mannosidase alpha class 2A member 1	2.529	1.33859	2.43115e-05	0.00131453	yes	up	0.29	0.8725
gene-LOC106827211	LOC106827211	solute carrier family 28 member 3-like, transcript variant X1	2.04	1.02888	2.45776e-05	0.00132426	yes	up	6.6775	16.0975
gene-AKAP1	AKAP1	A-kinase anchoring protein 1, transcript variant X1	0.513	-0.964097	2.49563e-05	0.00133996	yes	down	50.5225	32.3775
gene-IVD	IVD	isovaleryl-CoA dehydrogenase	0.447	-1.16324	2.50581e-05	0.00134074	yes	down	42.875	22.4325
gene-ROS1	ROS1	ROS proto-oncogene 1, receptor tyrosine kinase	0.052	-4.27418	2.51587e-05	0.00134145	yes	down	0.415	0.03
gene-BRD9	BRD9	bromodomain containing 9, transcript variant X1	0.557	-0.84448	2.53537e-05	0.00134717	yes	down	24.7975	16.56
gene-LOC123275722	LOC123275722	uncharacterized LOC123275722	0.431	-1.2153	2.58456e-05	0.00136857	yes	down	7.075	3.46
gene-DENND4B	DENND4B	DENN domain containing 4B	0.552	-0.857142	2.60597e-05	0.00137516	yes	down	23.8575	15.665
gene-HDHD5	HDHD5	haloacid dehalogenase like hydrolase domain containing 5, transcript variant X1	0.412	-1.2788	2.67014e-05	0.0014042	yes	down	15.455	8.0825
gene-STARD13	STARD13	StAR related lipid transfer domain containing 13, transcript variant X1	1.965	0.974299	2.70513e-05	0.00141775	yes	up	1.27	2.9725
gene-PITX1	PITX1	paired like homeodomain 1, transcript variant X2	0.008	-7.02377	2.73945e-05	0.00142749	yes	down	2.7375	0.03
gene-LOC106828062	LOC106828062	ANTXR cell adhesion molecule 2	2.372	1.24616	2.74232e-05	0.00142749	yes	up	3.5125	9.89
gene-F13A1	F13A1	coagulation factor XIII A chain	2.884	1.52815	2.80944e-05	0.00145749	yes	up	3.545	12.0225
gene-FAM89A	FAM89A	family with sequence similarity 89 member A	3.491	1.80382	3.01406e-05	0.00155838	yes	up	1.7125	6.935
gene-ENTHD1	ENTHD1	ENTH domain containing 1, transcript variant X2	6.337	2.66376	3.13167e-05	0.00161375	yes	up	0.155	1.1375
gene-PLEKHD1	PLEKHD1	pleckstrin homology and coiled-coil domain containing D1	0.273	-1.87242	3.20743e-05	0.00164727	yes	down	3.66	1.1975
gene-ZNF692	ZNF692	zinc finger protein 692, transcript variant X1	0.473	-1.08026	3.25605e-05	0.00166666	yes	down	5.73	3.8825
gene-LOC123289518	LOC123289518	uncharacterized LOC123289518, transcript variant X1	0.304	-1.71919	3.27584e-05	0.00167122	yes	down	5.275	1.9125
gene-DNASE2	DNASE2	deoxyribonuclease 2, lysosomal	1.939	0.955338	3.39321e-05	0.00172537	yes	up	4.705	10.8675
gene-ESRRG	ESRRG	estrogen related receptor gamma, transcript variant X1	0.297	-1.75104	3.43586e-05	0.00174129	yes	down	1.2975	0.4225
gene-ACTR3B	ACTR3B	actin related protein 3B, transcript variant X1	0.535	-0.903012	3.4683e-05	0.00175195	yes	down	39.3975	25.1875
gene-DHRS13	DHRS13	dehydrogenase/reductase 13	0.479	-1.06315	3.52198e-05	0.00177323	yes	down	5.8375	3.295
gene-CCDC6	CCDC6	coiled-coil domain containing 6	2.617	1.38799	3.60205e-05	0.00180762	yes	up	4.6175	14.0675
gene-HADH	HADH	hydroxyacyl-CoA dehydrogenase	0.567	-0.819067	3.6362e-05	0.0018151	yes	down	473.51	319.483
gene-IGSF10	IGSF10	immunoglobulin superfamily member 10	3.102	1.63337	3.64059e-05	0.0018151	yes	up	0.2325	0.86
gene-KIAA2012	KIAA2012	KIAA2012 ortholog	19.8	4.30746	3.68891e-05	0.00183323	yes	up	0.075	2.24
gene-IER5	IER5	immediate early response 5	2.739	1.45342	3.75157e-05	0.00185836	yes	up	12.6325	40.2625
gene-DNAJA4	DNAJA4	DnaJ heat shock protein family (Hsp40) member A4, transcript variant X1	0.361	-1.47048	3.78839e-05	0.00187057	yes	down	112.603	47.4825
gene-PLP2	PLP2	proteolipid protein 2	1.914	0.936267	3.88376e-05	0.00191151	yes	up	9.295	21.335
gene-SLCO3A1	SLCO3A1	solute carrier organic anion transporter family member 3A1	1.831	0.872786	3.91716e-05	0.00192178	yes	up	5.6675	12.25
gene-GAS7	GAS7	growth arrest specific 7, transcript variant X1	2.226	1.15471	3.93242e-05	0.00192313	yes	up	4.6	12.1525
gene-ANTXR2	ANTXR2	ANTXR cell adhesion molecule 2	2.034	1.02448	4.09508e-05	0.00199119	yes	up	5.695	13.6825
gene-TARS2	TARS2	threonyl-tRNA synthetase 2, mitochondrial, transcript variant X1	0.526	-0.928055	4.09753e-05	0.00199119	yes	down	23.7525	14.785
gene-NTRK2	NTRK2	neurotrophic receptor tyrosine kinase 2, transcript variant X1	2.507	1.32573	4.18146e-05	0.00202557	yes	up	1.725	5.155
gene-SOX6	SOX6	SRY-box transcription factor 6, transcript variant X1	2.291	1.19568	4.29349e-05	0.00206771	yes	up	2.77	5.405
gene-LOC106844394	LOC106844394	membrane-spanning 4-domains subfamily A member 6A-like, transcript variant X1	2.737	1.45277	4.29539e-05	0.00206771	yes	up	1.8925	6.1075
gene-LOC123276644	LOC123276644	uncharacterized LOC123276644	0.501	-0.997127	4.38045e-05	0.00210207	yes	down	24.4275	14.4475
gene-COQ7	COQ7	coenzyme Q7, hydroxylase, transcript variant X1	0.612	-0.709106	4.3982e-05	0.00210401	yes	down	100.547	72.5675
gene-GPAT3	GPAT3	glycerol-3-phosphate acyltransferase 3, transcript variant X2	0.468	-1.09627	4.44158e-05	0.00211701	yes	down	18.3975	10.3725
gene-LOC123275665	LOC123275665	zinc finger protein 2-like	0.308	-1.69832	4.45295e-05	0.00211701	yes	down	1.4025	0.51
gene-C20H19orf53	C20H19orf53	chromosome 20 C19orf53 homolog	0.499	-1.00247	4.5201e-05	0.0021423	yes	down	113.195	66.91
gene-LOC106835071	LOC106835071	lipopolysaccharide binding protein	12.003	3.58528	4.55303e-05	0.00214692	yes	up	0.025	0.375
gene-SNTB1	SNTB1	syntrophin beta 1, transcript variant X2	2.844	1.50805	4.56787e-05	0.00214692	yes	up	1.35	4.5625
gene-LOC123277862	LOC123277862	protein ALEX-like	20.767	4.3762	4.57177e-05	0.00214692	yes	up	0.03	0.7
gene-PLAAT3	PLAAT3	phospholipase A and acyltransferase 3, transcript variant X1	2.016	1.01139	4.76795e-05	0.00223221	yes	up	18.385	42.67
gene-LOC106833209	LOC106833209	NADH-cytochrome b5 reductase-like, transcript variant X1	0.51	-0.970117	4.84819e-05	0.00226288	yes	down	3.1425	1.84
gene-LARS2	LARS2	leucyl-tRNA synthetase 2, mitochondrial, transcript variant X1	0.494	-1.01631	4.91925e-05	0.00228909	yes	down	7.2875	4.1725
gene-N4BP3	N4BP3	NEDD4 binding protein 3	2.934	1.55264	5.01758e-05	0.00232779	yes	up	0.7275	2.5975
gene-CD83	CD83	CD83 molecule, transcript variant X1	2.772	1.47078	5.05475e-05	0.00233493	yes	up	1.0575	3.515
gene-ALDH4A1	ALDH4A1	aldehyde dehydrogenase 4 family member A1, transcript variant X1	0.513	-0.96388	5.06338e-05	0.00233493	yes	down	61.1375	36.9725
gene-DIXDC1	DIXDC1	DIX domain containing 1, transcript variant X1	0.376	-1.40969	5.13617e-05	0.00236141	yes	down	4.535	2.0175
gene-AGBL1	AGBL1	AGBL carboxypeptidase 1, transcript variant X1	0.356	-1.48874	5.39291e-05	0.00247205	yes	down	7.2875	5.09
gene-HOXA13	HOXA13	homeobox A13	22.528	4.49364	5.45033e-05	0.00249093	yes	up	0.005	0.1475
gene-FBN1	FBN1	fibrillin 1, transcript variant X1	2.537	1.34318	5.47541e-05	0.00249497	yes	up	12.8825	39.7875
gene-BCL6B	BCL6B	BCL6B transcription repressor, transcript variant X1	3.042	1.60501	5.501e-05	0.00249921	yes	up	4.5025	17.02
gene-SHISAL1	SHISAL1	shisa like 1, transcript variant X1	0.426	-1.23091	5.59793e-05	0.00253575	yes	down	1.47	0.8825
gene-COL9A2	COL9A2	collagen type IX alpha 2 chain	0.301	-1.73126	5.63717e-05	0.00254601	yes	down	4.11	1.49
gene-PRMT1	PRMT1	protein arginine methyltransferase 1, transcript variant X1	0.582	-0.780495	5.77668e-05	0.00260137	yes	down	196.64	137
gene-PCOLCE2	PCOLCE2	procollagen C-endopeptidase enhancer 2	3.175	1.66678	5.87232e-05	0.00263671	yes	up	13.66	52.2275
gene-SAT1	SAT1	spermidine/spermine N1-acetyltransferase 1	1.83	0.872155	5.92712e-05	0.00265355	yes	up	21.845	48.25
gene-ELOVL6	ELOVL6	ELOVL fatty acid elongase 6, transcript variant X2	7.398	2.88714	5.98107e-05	0.00266992	yes	up	0.15	1.4325
gene-ARMC12	ARMC12	armadillo repeat containing 12, transcript variant X1	0.284	-1.81616	6.03975e-05	0.0026883	yes	down	7.3725	2.42
gene-LOC106824211	LOC106824211	protein CutA homolog, transcript variant X1	2.793	1.48168	6.06702e-05	0.00269263	yes	up	3.75	12.64
gene-SPTLC2	SPTLC2	serine palmitoyltransferase long chain base subunit 2, transcript variant X1	1.753	0.809842	6.14343e-05	0.00271869	yes	up	2.925	6.2125
gene-APOBEC2	APOBEC2	apolipoprotein B mRNA editing enzyme catalytic subunit 2	0.508	-0.977155	6.25833e-05	0.00276158	yes	down	1978.89	1188.72
gene-MPND	MPND	MPN domain containing	0.47	-1.08913	6.31034e-05	0.00277655	yes	down	29.5075	16.2375
gene-CPXM1	CPXM1	carboxypeptidase X, M14 family member 1	4.169	2.05984	6.50164e-05	0.00285255	yes	up	4.4625	23.4775
gene-BMP8B	BMP8B	bone morphogenetic protein 8b, transcript variant X1	5.081	2.3452	6.58691e-05	0.00288173	yes	up	0.41	2.515
gene-LGALS3	LGALS3	galectin 3	2.926	1.54914	6.71946e-05	0.00293136	yes	up	10.275	36.175
gene-IBA57	IBA57	iron-sulfur cluster assembly factor IBA57, transcript variant X1	0.477	-1.06654	6.77504e-05	0.00294724	yes	down	7.495	4.2675
gene-LOC106846423	LOC106846423	immunoglobulin heavy constant gamma 1-like isoform X16	12.611	3.65664	6.84963e-05	0.00297127	yes	up	0.1375	2.095
gene-LOC123281987	LOC123281987	uncharacterized LOC123281987	4.683	2.2275	6.94156e-05	0.00300266	yes	up	0.2275	1.1875
gene-TMPRSS2	TMPRSS2	transmembrane serine protease 2	0.096	-3.37884	6.99921e-05	0.0030191	yes	down	0.3475	0.04
gene-ATRNL1	ATRNL1	attractin like 1, transcript variant X6	3.051	1.60946	7.05131e-05	0.00303305	yes	up	0.1175	0.3875
gene-LOC106824730	LOC106824730	uncharacterized LOC106824730	0.416	-1.26467	7.10266e-05	0.00304661	yes	down	8.0675	4.1525
gene-LOC106828764	LOC106828764	uncharacterized LOC106828764	2.378	1.24994	7.22663e-05	0.00309115	yes	up	2.205	6.1975
gene-SEPTIN11	SEPTIN11	septin 11, transcript variant X1	2.545	1.34774	7.29117e-05	0.00310525	yes	up	7.5775	24.645
gene-DNAJA3	DNAJA3	DnaJ heat shock protein family (Hsp40) member A3	0.6	-0.737213	7.30006e-05	0.00310525	yes	down	67.82	48.3075
gene-MYBPC2	MYBPC2	myosin binding protein C2, transcript variant X2	3.246	1.69866	7.38303e-05	0.00313187	yes	up	836.413	3121.35
gene-COL14A1	COL14A1	collagen type XIV alpha 1 chain, transcript variant X1	3.067	1.61704	7.50335e-05	0.00317414	yes	up	11.85	45.01
gene-HSPD1	HSPD1	heat shock protein family D (Hsp60) member 1, transcript variant X2	0.602	-0.731314	7.578e-05	0.00319692	yes	down	56.3225	40.2025
gene-PRKAR2B	PRKAR2B	protein kinase cAMP-dependent type II regulatory subunit beta	2.576	1.36501	7.64933e-05	0.00321817	yes	up	0.655	2.03
gene-CPM	CPM	carboxypeptidase M, transcript variant X1	2.755	1.46199	7.71225e-05	0.00323577	yes	up	0.355	1.1625
gene-TNFAIP6	TNFAIP6	TNF alpha induced protein 6	2.785	1.47745	7.86142e-05	0.00328937	yes	up	1.58	5.2125
gene-CHRDL2	CHRDL2	chordin like 2, transcript variant X1	0.282	-1.82595	7.96199e-05	0.0033224	yes	down	8.8025	2.8625
gene-METTL27	METTL27	methyltransferase like 27	0.249	-2.00327	8.02799e-05	0.00334086	yes	down	0.955	0.285
gene-LOC106837563	LOC106837563	uncharacterized LOC106837563	0.19	-2.39669	8.13611e-05	0.00337671	yes	down	1.7825	0.4
gene-CARS2	CARS2	cysteinyl-tRNA synthetase 2, mitochondrial	0.496	-1.0118	8.64221e-05	0.00357628	yes	down	15.29	8.9725
gene-MSS51	MSS51	MSS51 mitochondrial translational activator, transcript variant X1	3.407	1.76835	8.66357e-05	0.00357628	yes	up	38.855	152.743
gene-GPR88	GPR88	G protein-coupled receptor 88, transcript variant X3	2.748	1.45824	8.82934e-05	0.00362586	yes	up	0.32	1.135
gene-ISOC1	ISOC1	isochorismatase domain containing 1	0.563	-0.828507	8.83088e-05	0.00362586	yes	down	21.5	14.185
gene-ETFB	ETFB	electron transfer flavoprotein subunit beta, transcript variant X1	0.537	-0.896396	9.23598e-05	0.00378207	yes	down	234.107	150.83
gene-IQGAP2	IQGAP2	IQ motif containing GTPase activating protein 2, transcript variant X1	2.716	1.4413	9.42948e-05	0.00385104	yes	up	0.2525	0.785
gene-INPP5J	INPP5J	inositol polyphosphate-5-phosphatase J	0.138	-2.86249	9.80978e-05	0.00399573	yes	down	0.44	0.0775
gene-VXN	VXN	vexin, transcript variant X1	0.243	-2.03819	9.84103e-05	0.00399785	yes	down	0.765	0.2225
gene-LOC106846110	LOC106846110	carbonyl reductase [NADPH] 2	0.073	-3.77299	9.89827e-05	0.0040105	yes	down	1.095	0.0975
gene-TGFBI	TGFBI	transforming growth factor beta induced	2.307	1.2061	0.00010065	0.00406731	yes	up	19.0825	53.585
gene-RPS17	RPS17	ribosomal protein S17	0.603	-0.729494	0.000103053	0.00415348	yes	down	1701.15	1216.34
gene-TIMM10	TIMM10	translocase of inner mitochondrial membrane 10, transcript variant X1	0.59	-0.76141	0.000103833	0.00417396	yes	down	115.353	80.63
gene-IGDCC4	IGDCC4	immunoglobulin superfamily DCC subclass member 4	0.497	-1.00879	0.00010719	0.00428539	yes	down	8.435	5.635
gene-CRLF2	CRLF2	cytokine receptor like factor 2, transcript variant X1	5.143	2.36247	0.000107401	0.00428539	yes	up	0.2225	1.385
gene-LOC123289745	LOC123289745	uncharacterized LOC123289745	5.247	2.39155	0.000107442	0.00428539	yes	up	0.38	2.865
gene-MRPL45	MRPL45	mitochondrial ribosomal protein L45, transcript variant X1	0.623	-0.683732	0.000113505	0.0045155	yes	down	37.1975	27.385
gene-GABBR1	GABBR1	gamma-aminobutyric acid type B receptor subunit 1, transcript variant X1	2.006	1.00448	0.00011401	0.00452387	yes	up	1.655	3.925
gene-LOC106825146	LOC106825146	cytochrome b-245 heavy chain	2.527	1.33721	0.000116328	0.00459076	yes	up	1.255	3.755
gene-RPS11	RPS11	ribosomal protein S11	0.595	-0.748437	0.000116418	0.00459076	yes	down	1773.95	1249.12
gene-MAB21L1	MAB21L1	mab-21 like 1	6.483	2.69664	0.000116593	0.00459076	yes	up	0.065	0.4875
gene-PCSK1N	PCSK1N	proprotein convertase subtilisin/kexin type 1 inhibitor	3.631	1.86054	0.000117309	0.00460715	yes	up	3.4175	15.3075
gene-RASD2	RASD2	RASD family member 2, transcript variant X2	0.452	-1.14547	0.000118912	0.0046582	yes	down	3.59	1.96
gene-KLB	KLB	klotho beta	20.48	4.35617	0.000120431	0.00470571	yes	up	0.0075	0.18
gene-G0S2	G0S2	G0/G1 switch 2	0.356	-1.49068	0.00012128	0.00472685	yes	down	514.967	217.713
gene-MLYCD	MLYCD	malonyl-CoA decarboxylase	0.417	-1.26138	0.000121639	0.00472882	yes	down	34.01	16.8625
gene-HGH1	HGH1	HGH1 homolog	0.549	-0.864874	0.000122039	0.00473241	yes	down	10.2875	6.6625
gene-MYL6B	MYL6B	myosin light chain 6B	0.055	-4.18922	0.000122939	0.0047553	yes	down	2026.02	113.433
gene-BTG3	BTG3	BTG anti-proliferation factor 3, transcript variant X1	2.156	1.1086	0.000123931	0.00478163	yes	up	2.805	6.8275
gene-TBC1D2B	TBC1D2B	TBC1 domain family member 2B, transcript variant X4	2.113	1.07957	0.000125138	0.0048161	yes	up	1.0275	2.5075
gene-SERPINE1	SERPINE1	serpin family E member 1, transcript variant X1	3.439	1.78211	0.000126638	0.00486165	yes	up	1.4275	5.9025
gene-DTX1	DTX1	deltex E3 ubiquitin ligase 1	2.21	1.14427	0.000128148	0.00488417	yes	up	2.57	6.565
gene-OAT	OAT	ornithine aminotransferase, transcript variant X1	2.279	1.18832	0.000128219	0.00488417	yes	up	12.5575	33.73
gene-LOC106821827	LOC106821827	uncharacterized LOC106821827	0.452	-1.1451	0.000128245	0.00488417	yes	down	41.99	24.0375
gene-EBF3	EBF3	EBF transcription factor 3, transcript variant X1	1.967	0.975638	0.000129169	0.00488417	yes	up	2.495	5.4
gene-ZFP36L2	ZFP36L2	ZFP36 ring finger protein like 2	2	1.00007	0.000129381	0.00488417	yes	up	35.5275	76.395
gene-EPB41L4B	EPB41L4B	erythrocyte membrane protein band 4.1 like 4B	0.429	-1.21961	0.000129435	0.00488417	yes	down	1.1675	0.62
gene-MPV17	MPV17	mitochondrial inner membrane protein MPV17, transcript variant X1	0.489	-1.03284	0.000129771	0.00488417	yes	down	8.3825	4.5075
gene-RGS1	RGS1	regulator of G protein signaling 1	5.067	2.34104	0.00012987	0.00488417	yes	up	0.3525	2.155
gene-LOC123280666	LOC123280666	uncharacterized LOC123280666	4.571	2.19248	0.000130088	0.00488417	yes	up	0.2525	1.4325
gene-ENTPD2	ENTPD2	ectonucleoside triphosphate diphosphohydrolase 2	3.047	1.60734	0.000131527	0.00491754	yes	up	0.8275	3.2825
gene-ADAMTS4	ADAMTS4	ADAM metallopeptidase with thrombospondin type 1 motif 4	3.602	1.84864	0.000131617	0.00491754	yes	up	0.8375	3.78
gene-PRUNE2	PRUNE2	prune homolog 2 with BCH domain, transcript variant X10	3.447	1.78524	0.000135577	0.00505321	yes	up	0.1275	0.5425
gene-ITGA8	ITGA8	integrin subunit alpha 8, transcript variant X1	2.172	1.11897	0.000136189	0.00505652	yes	up	0.355	0.9075
gene-WNT2	WNT2	Wnt family member 2	6.888	2.78413	0.000136324	0.00505652	yes	up	0.0525	0.4525
gene-GREM2	GREM2	gremlin 2, DAN family BMP antagonist	4.829	2.27175	0.000136677	0.00505738	yes	up	0.4625	2.7325
gene-DHCR7	DHCR7	7-dehydrocholesterol reductase, transcript variant X1	2.274	1.18551	0.000138689	0.00511948	yes	up	1.5975	4.4025
gene-MMP2	MMP2	matrix metallopeptidase 2	2.243	1.16569	0.000142618	0.00525189	yes	up	77.785	211.023
gene-LOC123290155	LOC123290155	uncharacterized LOC123290155	0.363	-1.46086	0.000143369	0.00526691	yes	down	12.54	6.0225
gene-LOC123286015	LOC123286015	uncharacterized LOC123286015	0.348	-1.52336	0.000144266	0.00528724	yes	down	5.675	2.365
gene-CD14	CD14	CD14 molecule	2.503	1.32389	0.000144656	0.0052889	yes	up	9.4075	28.2375
gene-B3GAT1	B3GAT1	beta-1,3-glucuronyltransferase 1, transcript variant X2	0.04	-4.62943	0.000146311	0.00532408	yes	down	0.3275	0.0125
gene-PDZD9	PDZD9	PDZ domain containing 9	0.473	-1.08024	0.000146312	0.00532408	yes	down	3.8375	2.1375
gene-LOC106839631	LOC106839631	uncharacterized LOC106839631, transcript variant X2	3.16	1.65974	0.000148953	0.00540739	yes	up	0.415	1.51
gene-IL17B	IL17B	interleukin 17B	0.054	-4.21806	0.000150288	0.00544299	yes	down	0.86	0.0525
gene-LOC106832368	LOC106832368	translation initiation factor IF-2-like	0.316	-1.66325	0.000153035	0.00552942	yes	down	0.4825	0.185
gene-UBE2E3	UBE2E3	ubiquitin conjugating enzyme E2 E3, transcript variant X2	1.985	0.988787	0.000154621	0.00557116	yes	up	30.45	69.715
gene-MPHOSPH6	MPHOSPH6	M-phase phosphoprotein 6	0.527	-0.92302	0.000154916	0.00557116	yes	down	10.97	6.8975
gene-PGPEP1	PGPEP1	pyroglutamyl-peptidase I, transcript variant X1	0.434	-1.20391	0.00015528	0.00557122	yes	down	15.5975	8.065
gene-NENF	NENF	neudesin neurotrophic factor	0.566	-0.821135	0.000157419	0.00563478	yes	down	134.292	90.315
gene-CD93	CD93	CD93 molecule	2.482	1.3115	0.000158087	0.00564556	yes	up	9.0375	27.7425
gene-KCTD12	KCTD12	potassium channel tetramerization domain containing 12	2.105	1.07373	0.000158972	0.00566398	yes	up	0.8975	2.2525
gene-TMEM53	TMEM53	transmembrane protein 53, transcript variant X1	0.559	-0.838639	0.000160347	0.00569541	yes	down	37.98	25.0575
gene-MGMT	MGMT	O-6-methylguanine-DNA methyltransferase, transcript variant X1	0.464	-1.10737	0.000160596	0.00569541	yes	down	11.18	6.285
gene-LOC123289075	LOC123289075	protein Wnt-9a-like	2.279	1.18825	0.000162657	0.00574047	yes	up	1.355	3.335
gene-AP5S1	AP5S1	adaptor related protein complex 5 subunit sigma 1, transcript variant X2	0.526	-0.928209	0.000162796	0.00574047	yes	down	13.75	8.6075
gene-ITFG1	ITFG1	integrin alpha FG-GAP repeat containing 1, transcript variant X1	1.855	0.891199	0.000163355	0.00574047	yes	up	9.275	20.0575
gene-EMP1	EMP1	epithelial membrane protein 1	2.803	1.48703	0.000163362	0.00574047	yes	up	11.645	39.2625
gene-DNAH11	DNAH11	dynein axonemal heavy chain 11	0.31	-1.69179	0.000164555	0.00576919	yes	down	0.4975	0.18
gene-CHIT1	CHIT1	chitinase 1, transcript variant X1	3.285	1.71608	0.00016569	0.00579577	yes	up	0.575	2.065
gene-ABCA9	ABCA9	ATP binding cassette subfamily A member 9, transcript variant X1	1.921	0.942137	0.000166924	0.00582564	yes	up	1.2125	2.7475
gene-CDK17	CDK17	cyclin dependent kinase 17, transcript variant X1	2.233	1.15883	0.000169534	0.00590152	yes	up	1.1	2.94
gene-MTFP1	MTFP1	mitochondrial fission process 1, transcript variant X1	0.351	-1.51224	0.000170312	0.00590152	yes	down	37.54	16.1575
gene-METTL7A	METTL7A	methyltransferase like 7A	0.373	-1.42303	0.000170542	0.00590152	yes	down	4.2025	1.8075
gene-NDUFC1	NDUFC1	NADH:ubiquinone oxidoreductase subunit C1	0.621	-0.687938	0.000170635	0.00590152	yes	down	288.495	212.232
gene-LOC106823168	LOC106823168	C4b-binding protein alpha chain-like, transcript variant X1	2.341	1.22701	0.000171927	0.00592761	yes	up	5.025	14.03
gene-KCNN1	KCNN1	potassium calcium-activated channel subfamily N member 1, transcript variant X1	0.297	-1.75268	0.000172379	0.00592761	yes	down	8.6475	2.8575
gene-SMTN	SMTN	smoothelin, transcript variant X5	0.541	-0.886353	0.000172548	0.00592761	yes	down	68.865	46.3225
gene-CENPV	CENPV	centromere protein V, transcript variant X1	0.55	-0.862183	0.000174288	0.00597404	yes	down	24	15.54
gene-TPM2	TPM2	tropomyosin 2, transcript variant X1	0.622	-0.685288	0.000175467	0.00600106	yes	down	19148	14344.2
gene-GJC3	GJC3	gap junction protein gamma 3	0.028	-5.1833	0.000177619	0.00606116	yes	down	0.4725	0.0125
gene-MYOZ2	MYOZ2	myozenin 2	0.146	-2.77205	0.000178031	0.00606174	yes	down	529.39	88.43
gene-SEC23A	SEC23A	SEC23 homolog A, COPII coat complex component, transcript variant X3	1.698	0.763514	0.000180893	0.00613276	yes	up	9.05	18.0725
gene-GBX1	GBX1	gastrulation brain homeobox 1	6.101	2.609	0.000180916	0.00613276	yes	up	0.05	0.345
gene-PLPPR3	PLPPR3	phospholipid phosphatase related 3, transcript variant X2	3.584	1.84144	0.000181877	0.00615177	yes	up	0.1775	0.795
gene-FRZB	FRZB	frizzled related protein	2.427	1.27896	0.000183315	0.00617098	yes	up	10.7375	31.3125
gene-KLF6	KLF6	Kruppel like factor 6	2.574	1.36425	0.000183687	0.00617098	yes	up	4.39	13.56
gene-CCNL1	CCNL1	cyclin L1, transcript variant X1	1.945	0.959651	0.000183978	0.00617098	yes	up	6.5175	14.8575
gene-IQCN	IQCN	IQ motif containing N	8.625	3.10854	0.000184052	0.00617098	yes	up	0.0175	0.1975
gene-GAL	GAL	galanin and GMAP prepropeptide	3.522	1.81621	0.000185384	0.00619612	yes	up	0.93	3.9175
gene-HSF2	HSF2	heat shock transcription factor 2, transcript variant X1	0.566	-0.820026	0.000185609	0.00619612	yes	down	9.185	6.11
gene-PGM2L1	PGM2L1	phosphoglucomutase 2 like 1, transcript variant X1	2.446	1.29016	0.000186944	0.00622713	yes	up	1.255	3.51
gene-LOC106822246	LOC106822246	immunoglobulin lambda variable 1-40-like	5.823	2.5418	0.000188379	0.00626137	yes	up	2.2625	16.1625
gene-EPHA7	EPHA7	EPH receptor A7, transcript variant X1	0.154	-2.6964	0.000189351	0.00626182	yes	down	0.275	0.06
gene-RASGEF1B	RASGEF1B	RasGEF domain family member 1B, transcript variant X1	2.617	1.38805	0.000189461	0.00626182	yes	up	1.1125	3.3925
gene-MMP24OS	MMP24OS	MMP24 opposite strand, transcript variant X2	0.347	-1.52799	0.000189616	0.00626182	yes	down	27.51	11.815
gene-PDK2	PDK2	pyruvate dehydrogenase kinase 2	0.502	-0.995207	0.000192633	0.00634781	yes	down	355.058	210.597
gene-SGK1	SGK1	serum/glucocorticoid regulated kinase 1, transcript variant X1	2.131	1.09142	0.00019344	0.00636074	yes	up	22.445	58.4775
gene-LOC123279442	LOC123279442	uncharacterized LOC123279442	0.255	-1.9742	0.000195457	0.00641333	yes	down	2.575	0.7975
gene-PFKL	PFKL	phosphofructokinase, liver type	0.373	-1.42261	0.000197524	0.00646732	yes	down	40.6525	17.91
gene-THSD7A	THSD7A	thrombospondin type 1 domain containing 7A, transcript variant X1	2.996	1.58304	0.000198674	0.00649116	yes	up	0.0675	0.2725
gene-TBX5	TBX5	T-box transcription factor 5, transcript variant X1	20.63	4.36665	0.000204975	0.00668281	yes	up	0.0125	0.2925
gene-HOXA4	HOXA4	homeobox A4	0.349	-1.51941	0.000206396	0.00671485	yes	down	0.255	0.1075
gene-APOLD1	APOLD1	apolipoprotein L domain containing 1	3.075	1.62073	0.000208764	0.00677754	yes	up	17.9125	66.0875
gene-MRPL33	MRPL33	mitochondrial ribosomal protein L33	0.53	-0.915464	0.000209826	0.00679766	yes	down	32.2	19.2925
gene-SH2B3	SH2B3	SH2B adaptor protein 3	1.874	0.906277	0.000210609	0.00680864	yes	up	2.85	6.4025
gene-TADA2A	TADA2A	transcriptional adaptor 2A, transcript variant X2	0.525	-0.930858	0.000213823	0.00689805	yes	down	4.2825	2.7525
gene-KCNIP2	KCNIP2	potassium voltage-gated channel interacting protein 2, transcript variant X1	0.296	-1.75583	0.000214429	0.0069031	yes	down	41.605	14.015
gene-FCHSD1	FCHSD1	FCH and double SH3 domains 1, transcript variant X1	2.564	1.3583	0.000214898	0.0069037	yes	up	0.735	2.28
gene-LOC123287127	LOC123287127	-	3.531	1.82005	0.000219754	0.00704496	yes	up	0.665	2.38
gene-HEY2	HEY2	hes related family bHLH transcription factor with YRPW motif 2	0.125	-2.99814	0.00022061	0.00705769	yes	down	0.9425	0.145
gene-SMDT1	SMDT1	single-pass membrane protein with aspartate rich tail 1	0.601	-0.734978	0.00022279	0.00711262	yes	down	148.222	104.993
gene-CIAO2A	CIAO2A	cytosolic iron-sulfur assembly component 2A, transcript variant X1	0.448	-1.15962	0.00022344	0.00711855	yes	down	13.2275	6.9575
gene-RAMP1	RAMP1	receptor activity modifying protein 1	2.461	1.29948	0.000229524	0.0072865	yes	up	2.0425	5.9025
gene-LOC106822230	LOC106822230	SLX4 interacting protein, transcript variant X1	0.518	-0.948776	0.00022966	0.0072865	yes	down	8.855	4.9325
gene-PLEK	PLEK	pleckstrin	2.236	1.16105	0.000230753	0.00730606	yes	up	1.01	2.6675
gene-VGLL3	VGLL3	vestigial like family member 3, transcript variant X1	2.099	1.0698	0.000231759	0.00732282	yes	up	1.32	3.3825
gene-PACS1	PACS1	phosphofurin acidic cluster sorting protein 1	0.612	-0.707467	0.000233543	0.00736405	yes	down	15.87	12.35
gene-EIF2AK3	EIF2AK3	eukaryotic translation initiation factor 2 alpha kinase 3, transcript variant X1	2.358	1.23745	0.000236027	0.00738672	yes	up	0.7375	2.1725
gene-MAP6	MAP6	microtubule associated protein 6	3.198	1.67699	0.000236439	0.00738672	yes	up	0.3975	1.475
gene-SLC6A4	SLC6A4	solute carrier family 6 member 4	5.441	2.44388	0.000236841	0.00738672	yes	up	0.07	0.435
gene-KLHL33	KLHL33	kelch like family member 33, transcript variant X1	2.068	1.04803	0.000236916	0.00738672	yes	up	15.365	37.28
gene-MLXIPL	MLXIPL	MLX interacting protein like, transcript variant X1	0.487	-1.03667	0.000236921	0.00738672	yes	down	6.89	3.9725
gene-GNAI3	GNAI3	G protein subunit alpha i3	2.021	1.01489	0.000237148	0.00738672	yes	up	2.83	6.8075
gene-KIF3C	KIF3C	kinesin family member 3C, transcript variant X1	0.442	-1.17862	0.000245767	0.00763211	yes	down	1.285	0.685
gene-TAF8	TAF8	TATA-box binding protein associated factor 8, transcript variant X1	0.591	-0.759	0.000246492	0.00763211	yes	down	3.615	2.5425
gene-DLG4	DLG4	discs large MAGUK scaffold protein 4, transcript variant X1	2.312	1.20906	0.000246951	0.00763211	yes	up	0.74	2
gene-ARL6IP4	ARL6IP4	ADP ribosylation factor like GTPase 6 interacting protein 4, transcript variant X1	0.532	-0.910231	0.000247015	0.00763211	yes	down	28.0625	17.58
gene-LOC123286018	LOC123286018	uncharacterized LOC123286018	26.83	4.74577	0.000247705	0.00763306	yes	up	0.0775	2.7075
gene-PLEKHO2	PLEKHO2	pleckstrin homology domain containing O2	2.206	1.14162	0.00024804	0.00763306	yes	up	7.015	18.855
gene-PAQR7	PAQR7	progestin and adipoQ receptor family member 7, transcript variant X6	0.471	-1.08617	0.00025011	0.00765915	yes	down	14.415	8.08
gene-ALKBH5	ALKBH5	alkB homolog 5, RNA demethylase	0.639	-0.645028	0.000250846	0.00765915	yes	down	35.865	26.215
gene-CA5B	CA5B	carbonic anhydrase 5B	2.659	1.41108	0.000251186	0.00765915	yes	up	0.535	1.7325
gene-LOC106847117	LOC106847117	glutathione S-transferase theta-1, transcript variant X1	4.919	2.29832	0.000251195	0.00765915	yes	up	0.9	5.8025
gene-ATP8B1	ATP8B1	ATPase phospholipid transporting 8B1, transcript variant X3	2.71	1.43816	0.000251381	0.00765915	yes	up	0.14	0.445
gene-LOC106826551	LOC106826551	transcription factor CP2, transcript variant X1	0.201	-2.31611	0.000252391	0.00767468	yes	down	0.47	0.115
gene-CRIP3	CRIP3	cysteine rich protein 3, transcript variant X1	0.251	-1.99664	0.000253964	0.0077013	yes	down	3.61	1.075
gene-CD55	CD55	CD55 molecule (Cromer blood group), transcript variant X1	2.693	1.42909	0.000254269	0.0077013	yes	up	1.5575	5.1625
gene-MIB2	MIB2	MIB E3 ubiquitin protein ligase 2, transcript variant X1	0.535	-0.90233	0.000254943	0.00770652	yes	down	50.0325	31.7125
gene-PIM3	PIM3	Pim-3 proto-oncogene, serine/threonine kinase	0.48	-1.05959	0.000255696	0.00771407	yes	down	24.525	13.9825
gene-MLLT11	MLLT11	MLLT11 transcription factor 7 cofactor, transcript variant X1	0.318	-1.65096	0.000256701	0.00772923	yes	down	11.7675	4.64
gene-RNASE6	RNASE6	ribonuclease A family member k6, transcript variant X1	1.892	0.920132	0.000259824	0.00780795	yes	up	8.6275	19.3775
gene-HEMK1	HEMK1	HemK methyltransferase family member 1, transcript variant X2	0.53	-0.916949	0.000264335	0.00792797	yes	down	8.375	5.36
gene-NDUFAF3	NDUFAF3	NADH:ubiquinone oxidoreductase complex assembly factor 3, transcript variant X1	0.522	-0.937834	0.000265994	0.00796218	yes	down	102.588	62.9875
gene-DOCK11	DOCK11	dedicator of cytokinesis 11, transcript variant X1	2.224	1.15328	0.000267065	0.00796351	yes	up	0.22	0.575
gene-DDR2	DDR2	discoidin domain receptor tyrosine kinase 2, transcript variant X1	2.015	1.01044	0.000267075	0.00796351	yes	up	1.7275	4.1225
gene-COL8A1	COL8A1	collagen type VIII alpha 1 chain	1.892	0.919985	0.00027436	0.00816486	yes	up	2.42	5.4525
gene-INHBE	INHBE	inhibin subunit beta E	0.206	-2.27799	0.000277004	0.0082276	yes	down	1.1375	0.28
gene-ARHGAP30	ARHGAP30	Rho GTPase activating protein 30, transcript variant X1	2.105	1.07405	0.000278177	0.00824649	yes	up	1.17	2.9625
gene-SLC22A23	SLC22A23	solute carrier family 22 member 23	0.413	-1.2751	0.000280245	0.00829179	yes	down	7.7025	3.8175
gene-ITGB3	ITGB3	integrin subunit beta 3	2.351	1.23328	0.00028242	0.00834007	yes	up	0.81	2.33
gene-LOC106830894	LOC106830894	haptoglobin-like	3.911	1.9677	0.000285725	0.00842147	yes	up	1.5775	7.8725
gene-ITGBL1	ITGBL1	integrin subunit beta like 1	3.68	1.87986	0.000286919	0.00844048	yes	up	1.665	7.3225
gene-PPAT	PPAT	phosphoribosyl pyrophosphate amidotransferase	2.251	1.17071	0.00028863	0.00847458	yes	up	0.98	3.7025
gene-TRIM45	TRIM45	tripartite motif containing 45, transcript variant X1	0.482	-1.05408	0.000290502	0.00851174	yes	down	20.33	11.2825
gene-PROKR1	PROKR1	prokineticin receptor 1	5.23	2.38693	0.000291004	0.00851174	yes	up	0.075	0.4625
gene-DIPK1A	DIPK1A	divergent protein kinase domain 1A, transcript variant X1	3.177	1.66744	0.000293854	0.00857875	yes	up	1.745	6.3875
gene-PLPP4	PLPP4	phospholipid phosphatase 4, transcript variant X1	4.847	2.27704	0.000294502	0.00858135	yes	up	0.3825	1.865
gene-SH3KBP1	SH3KBP1	SH3 domain containing kinase binding protein 1	0.513	-0.962299	0.000296012	0.00859682	yes	down	9.1275	5.5725
gene-LAMC1	LAMC1	laminin subunit gamma 1	1.575	0.655433	0.000296634	0.00859682	yes	up	33.055	62.47
gene-LOC106822325	LOC106822325	sialic acid-binding Ig-like lectin 8, transcript variant X2	0.213	-2.23347	0.000297063	0.00859682	yes	down	0.4325	0.135
gene-ECI1	ECI1	enoyl-CoA delta isomerase 1, transcript variant X1	0.529	-0.918409	0.000297272	0.00859682	yes	down	240.605	152.363
gene-ACTRT3	ACTRT3	actin related protein T3	0.317	-1.6574	0.000298486	0.00861203	yes	down	1.5725	0.5825
gene-CCBE1	CCBE1	collagen and calcium binding EGF domains 1, transcript variant X1	3.241	1.69665	0.00029892	0.00861203	yes	up	0.115	0.45
gene-TBX4	TBX4	T-box transcription factor 4, transcript variant X1	6.034	2.59305	0.000300627	0.008645	yes	up	0.0575	0.4375
gene-ETNPPL	ETNPPL	ethanolamine-phosphate phospho-lyase, transcript variant X1	4.098	2.03482	0.000302034	0.00864885	yes	up	0.6525	3.3925
gene-RASGRP1	RASGRP1	RAS guanyl releasing protein 1, transcript variant X1	0.383	-1.38296	0.000302126	0.00864885	yes	down	1.1475	0.515
gene-FOSL2	FOSL2	FOS like 2, AP-1 transcription factor subunit, transcript variant X1	2.349	1.23197	0.000302451	0.00864885	yes	up	8.075	23.07
gene-RPL23A	RPL23A	ribosomal protein L23a	0.63	-0.667296	0.000303813	0.00867167	yes	down	987.293	718.628
gene-MLF1	MLF1	myeloid leukemia factor 1, transcript variant X6	1.707	0.771751	0.000305413	0.00870116	yes	up	114.805	234.173
gene-SIRT7	SIRT7	sirtuin 7, transcript variant X1	0.591	-0.758318	0.000306961	0.00872281	yes	down	4.6775	5.46
gene-JOSD2	JOSD2	Josephin domain containing 2, transcript variant X1	0.518	-0.948867	0.000307309	0.00872281	yes	down	28.07	17.24
gene-TUBB6	TUBB6	tubulin beta 6 class V	2.408	1.26802	0.000308879	0.00875119	yes	up	8.8	25.565
gene-CALM1	CALM1	calmodulin 1	2.028	1.02038	0.000309603	0.00875554	yes	up	217.553	499.56
gene-VEGFA	VEGFA	vascular endothelial growth factor A, transcript variant X1	0.569	-0.813775	0.000313033	0.00883628	yes	down	32.425	21.51
gene-LIX1	LIX1	limb and CNS expressed 1	28.248	4.8201	0.00031426	0.00885464	yes	up	0.0175	0.5175
gene-BBLN	BBLN	bublin coiled coil protein, transcript variant X1	2.876	1.52393	0.000318212	0.00894726	yes	up	12.1825	44.11
gene-LOC106840375	LOC106840375	uncharacterized LOC106840375	10.366	3.37384	0.000318982	0.00894726	yes	up	0.0075	0.095
gene-AQP7	AQP7	aquaporin 7, transcript variant X1	0.483	-1.0496	0.000319295	0.00894726	yes	down	65.0875	40.0625
gene-PLA2R1	PLA2R1	phospholipase A2 receptor 1, transcript variant X1	1.995	0.996405	0.000320252	0.00895774	yes	up	0.4525	1.065
gene-MAPT	MAPT	microtubule associated protein tau, transcript variant X16	0.578	-0.790743	0.000321848	0.00897512	yes	down	21.825	14.8325
gene-PKP1	PKP1	plakophilin 1, transcript variant X2	4.464	2.1582	0.000322043	0.00897512	yes	up	0.16	0.8475
gene-ASAH1	ASAH1	N-acylsphingosine amidohydrolase 1	1.657	0.728876	0.000327031	0.00909762	yes	up	5.8875	11.62
gene-PACRG	PACRG	parkin coregulated, transcript variant X1	0.305	-1.71132	0.000329412	0.0091473	yes	down	7.905	2.545
gene-GLT8D2	GLT8D2	glycosyltransferase 8 domain containing 2, transcript variant X3	2.166	1.11501	0.000330228	0.00915338	yes	up	2.9425	7.59
gene-TMEM199	TMEM199	transmembrane protein 199, transcript variant X1	0.567	-0.819318	0.000333877	0.00920725	yes	down	12.7025	8.3475
gene-AGL	AGL	amylo-alpha-1, 6-glucosidase, 4-alpha-glucanotransferase	1.655	0.727078	0.000334204	0.00920725	yes	up	13.3675	26.205
gene-INPP1	INPP1	inositol polyphosphate-1-phosphatase, transcript variant X1	2.053	1.03777	0.000334297	0.00920725	yes	up	3.64	9.2425
gene-NUDT13	NUDT13	nudix hydrolase 13, transcript variant X2	0.498	-1.00479	0.000334569	0.00920725	yes	down	12.6175	6.9875
gene-PRG4	PRG4	proteoglycan 4	9.205	3.20236	0.000335827	0.00922534	yes	up	0.6725	8.2575
gene-THEMIS2	THEMIS2	thymocyte selection associated family member 2, transcript variant X1	2.597	1.37703	0.000337659	0.00925908	yes	up	0.285	0.9025
gene-TNXB	TNXB	tenascin XB, transcript variant X1	2.242	1.16468	0.000342175	0.00936621	yes	up	17.5675	47.4625
gene-CA3	CA3	carbonic anhydrase 3	0.341	-1.55247	0.000343097	0.00937473	yes	down	2260.42	904.403
gene-ARHGEF9	ARHGEF9	Cdc42 guanine nucleotide exchange factor 9, transcript variant X1	0.56	-0.835268	0.000343828	0.00937801	yes	down	5.6675	4.0175
gene-LOC106844203	LOC106844203	immunoglobulin lambda variable 1-40-like	16.018	4.00162	0.000345243	0.0093999	yes	up	0.7425	13.605
gene-MAP1B	MAP1B	microtubule associated protein 1B, transcript variant X1	2.268	1.18137	0.000347251	0.0094314	yes	up	1.4475	3.945
gene-BICD1	BICD1	BICD cargo adaptor 1, transcript variant X5	0.307	-1.70201	0.000348046	0.0094314	yes	down	0.955	0.43
gene-SLC2A4	SLC2A4	solute carrier family 2 member 4, transcript variant X1	0.528	-0.922661	0.000348242	0.0094314	yes	down	139.988	87.2275
gene-CFL2	CFL2	cofilin 2, transcript variant X2	0.372	-1.42601	0.000351172	0.009494	yes	down	128.183	55.255
gene-FADS2	FADS2	fatty acid desaturase 2	2.375	1.24769	0.000354126	0.00955618	yes	up	3.385	9.8625
gene-ESRRA	ESRRA	estrogen related receptor alpha, transcript variant X1	0.564	-0.826677	0.000355303	0.00955618	yes	down	161.963	108.99
gene-FN1	FN1	fibronectin 1	2.821	1.49601	0.000355338	0.00955618	yes	up	47.82	167.945
gene-NTF4	NTF4	neurotrophin 4	0.473	-1.07969	0.000356156	0.00956141	yes	down	8.465	5.0825
gene-LOC106832036	LOC106832036	uncharacterized LOC106832036, transcript variant X1	0.391	-1.35429	0.000357258	0.00957204	yes	down	8.505	4.47
gene-ICAM5	ICAM5	intercellular adhesion molecule 5, transcript variant X1	9.489	3.2462	0.000357914	0.00957204	yes	up	0.025	0.295
gene-MYCL	MYCL	MYCL proto-oncogene, bHLH transcription factor	5.818	2.54064	0.000358722	0.00957204	yes	up	0.055	0.3925
gene-CCDC80	CCDC80	coiled-coil domain containing 80, transcript variant X2	1.93	0.948691	0.000359664	0.00957204	yes	up	59.52	138.343
gene-MRPS15	MRPS15	mitochondrial ribosomal protein S15	0.645	-0.631659	0.000359668	0.00957204	yes	down	295.942	226.205
gene-OSTN	OSTN	osteocrin, transcript variant X1	0.138	-2.85931	0.00036094	0.00958926	yes	down	2.6	0.455
gene-LOC106841563	LOC106841563	uncharacterized LOC106841563, transcript variant X2	0.37	-1.43341	0.000366249	0.00971351	yes	down	1.0625	0.455
gene-ATP5MF	ATP5MF	ATP synthase membrane subunit f	0.617	-0.696904	0.000370876	0.00979288	yes	down	547.487	400.21
gene-TMEM126A	TMEM126A	transmembrane protein 126A	0.606	-0.723596	0.000370936	0.00979288	yes	down	110.22	78.55
gene-WDR61	WDR61	WD repeat domain 61, transcript variant X2	0.444	-1.17037	0.000371155	0.00979288	yes	down	31.4775	16.27
gene-MKI67	MKI67	marker of proliferation Ki-67, transcript variant X1	3.364	1.75027	0.0003731	0.00982731	yes	up	0.055	0.2225
gene-PYGL	PYGL	glycogen phosphorylase L	2.027	1.01935	0.000374763	0.00985423	yes	up	2.505	6.1525
gene-LOC106846656	LOC106846656	zinc finger protein 304-like, transcript variant X1	0.525	-0.930684	0.000377547	0.00991044	yes	down	9.355	6.005
gene-RBMS2	RBMS2	RNA binding motif single stranded interacting protein 2, transcript variant X2	0.521	-0.939576	0.000378579	0.00992057	yes	down	19.6825	11.8925
gene-MRPL22	MRPL22	mitochondrial ribosomal protein L22, transcript variant X1	0.592	-0.755832	0.000380267	0.00992916	yes	down	24.76	17.3275
gene-KLHL29	KLHL29	kelch like family member 29, transcript variant X2	2.642	1.40173	0.000380653	0.00992916	yes	up	1.1925	3.655
gene-LOC106838391	LOC106838391	C-C chemokine receptor type 1, transcript variant X1	2.289	1.19464	0.000380846	0.00992916	yes	up	0.5475	1.5725
gene-MYO5B	MYO5B	myosin VB, transcript variant X1	0.052	-4.25844	0.000388674	0.0101161	yes	down	0.6825	0.0175
gene-HOOK2	HOOK2	hook microtubule tethering protein 2, transcript variant X1	0.545	-0.874661	0.000396385	0.0102993	yes	down	11.875	7.765
gene-FHL2	FHL2	four and a half LIM domains 2, transcript variant X6	0.322	-1.63555	0.000397715	0.0103164	yes	down	16.745	6.405
gene-NR4A2	NR4A2	nuclear receptor subfamily 4 group A member 2, transcript variant X1	5.8	2.53602	0.000398893	0.0103295	yes	up	3.5275	23.8525
gene-LOC106835520	LOC106835520	angiotensin-converting enzyme, transcript variant X1	2.277	1.18705	0.000399922	0.0103331	yes	up	10.8825	29.9625
gene-CSRP2	CSRP2	cysteine and glycine rich protein 2, transcript variant X3	0.504	-0.988386	0.000400376	0.0103331	yes	down	27.93	16.7325
gene-MYBL1	MYBL1	MYB proto-oncogene like 1, transcript variant X1	0.187	-2.41845	0.000402208	0.0103629	yes	down	0.7075	0.1725
gene-COPS4	COPS4	COP9 signalosome subunit 4, transcript variant X1	0.508	-0.976725	0.000403781	0.010386	yes	down	172.153	103.89
gene-LAMA2	LAMA2	laminin subunit alpha 2, transcript variant X3	1.727	0.788632	0.000406102	0.0104283	yes	up	7.5225	15.2325
gene-MRC1	MRC1	mannose receptor C-type 1	3.142	1.65177	0.000406835	0.0104296	yes	up	0.705	2.565
gene-DRD1	DRD1	dopamine receptor D1	3.431	1.77867	0.000410063	0.0104949	yes	up	0.1925	0.7825
gene-FZD9	FZD9	frizzled class receptor 9	0.523	-0.935164	0.000412558	0.0105412	yes	down	12.3875	7.7075
gene-TOMM7	TOMM7	translocase of outer mitochondrial membrane 7	0.626	-0.67686	0.000414646	0.0105769	yes	down	145.877	107.865
gene-PCSK5	PCSK5	proprotein convertase subtilisin/kexin type 5, transcript variant X3	2.189	1.13058	0.000415458	0.0105801	yes	up	0.8575	2.445
gene-SLX9	SLX9	SLX9 ribosome biogenesis factor, transcript variant X1	0.588	-0.765332	0.000426227	0.0108363	yes	down	148.748	103.812
gene-KCNB1	KCNB1	potassium voltage-gated channel subfamily B member 1, transcript variant X4	0.406	-1.30007	0.000427815	0.0108371	yes	down	4.5525	2.1275
gene-CDK10	CDK10	cyclin dependent kinase 10, transcript variant X1	0.541	-0.885859	0.000428139	0.0108371	yes	down	25.8975	16.3425
gene-MRPL24	MRPL24	mitochondrial ribosomal protein L24, transcript variant X2	0.581	-0.783499	0.000428458	0.0108371	yes	down	88.605	60.5675
gene-APBB1	APBB1	amyloid beta precursor protein binding family B member 1	0.496	-1.01286	0.00042908	0.0108371	yes	down	20.0625	11.935
gene-PTPRE	PTPRE	protein tyrosine phosphatase receptor type E, transcript variant X2	2.276	1.18644	0.000434578	0.0109579	yes	up	0.375	1.01
gene-THRB	THRB	thyroid hormone receptor beta, transcript variant X4	0.41	-1.28597	0.000437318	0.0110089	yes	down	3.8925	1.89
gene-MRPS7	MRPS7	mitochondrial ribosomal protein S7	0.611	-0.711598	0.000439251	0.0110395	yes	down	82.7	59.585
gene-LOC106837160	LOC106837160	P2X purinoceptor 6-like, transcript variant X1	0.511	-0.969746	0.000441234	0.0110576	yes	down	23.7475	14.795
gene-NDUFB3	NDUFB3	NADH:ubiquinone oxidoreductase subunit B3, transcript variant X2	0.62	-0.689178	0.000441632	0.0110576	yes	down	201.947	147.993
gene-USH2A	USH2A	usherin	0.097	-3.36053	0.00044228	0.0110576	yes	down	0.075	0.01
gene-NEDD9	NEDD9	neural precursor cell expressed, developmentally down-regulated 9, transcript variant X2	2.511	1.32843	0.000442851	0.0110576	yes	up	3.645	11.25
gene-HIGD2A	HIGD2A	HIG1 hypoxia inducible domain family member 2A	0.616	-0.699077	0.000443959	0.0110673	yes	down	227.115	166.167
gene-CD109	CD109	CD109 molecule	1.785	0.835705	0.000444805	0.0110704	yes	up	1.0875	2.3225
gene-PBX3	PBX3	PBX homeobox 3, transcript variant X1	2.469	1.30371	0.000447612	0.0111161	yes	up	0.3475	1.0025
gene-TOMM40	TOMM40	translocase of outer mitochondrial membrane 40	0.605	-0.724677	0.000448091	0.0111161	yes	down	29.685	21.4525
gene-HSDL2	HSDL2	hydroxysteroid dehydrogenase like 2	0.509	-0.973514	0.000453464	0.0111893	yes	down	38.27	21.4125
gene-POLG	POLG	DNA polymerase gamma, catalytic subunit	0.584	-0.777134	0.000454134	0.0111893	yes	down	20.3275	13.9925
gene-TEAD2	TEAD2	TEA domain transcription factor 2, transcript variant X1	0.581	-0.783333	0.000454787	0.0111893	yes	down	14.98	10.2725
gene-NDUFB5	NDUFB5	NADH:ubiquinone oxidoreductase subunit B5	0.614	-0.704032	0.000455329	0.0111893	yes	down	332.223	242.548
gene-RAPSN	RAPSN	receptor associated protein of the synapse, transcript variant X1	0.548	-0.868988	0.000456256	0.0111893	yes	down	39.005	24.8
gene-CCDC184	CCDC184	coiled-coil domain containing 184	5.205	2.37985	0.00045647	0.0111893	yes	up	0.1275	0.805
gene-HOMER2	HOMER2	homer scaffold protein 2, transcript variant X1	0.521	-0.940981	0.000457152	0.0111893	yes	down	107.805	65.805
gene-LOC123287431	LOC123287431	immunoglobulin heavy variable 4-59-like	12.482	3.64179	0.00045758	0.0111893	yes	up	5.695	83.305
gene-GOLIM4	GOLIM4	golgi integral membrane protein 4, transcript variant X1	1.9	0.925996	0.000457599	0.0111893	yes	up	3.7425	8.59
gene-LOC106847859	LOC106847859	rho GTPase-activating protein 7, transcript variant X1	2.001	1.00042	0.000468639	0.0114353	yes	up	3.95	9.575
gene-UBL4A	UBL4A	ubiquitin like 4A	0.621	-0.686515	0.000469594	0.0114353	yes	down	95.4575	68.375
gene-AKAP13	AKAP13	A-kinase anchoring protein 13, transcript variant X1	1.774	0.826938	0.000469895	0.0114353	yes	up	4.65	9.9225
gene-LOC106828218	LOC106828218	5-hydroxyisourate hydrolase-like	0.47	-1.09066	0.000473301	0.0114986	yes	down	105.26	59.7875
gene-GEM	GEM	GTP binding protein overexpressed in skeletal muscle	2.703	1.43445	0.000473991	0.0114986	yes	up	0.615	1.985
gene-LOC106826395	LOC106826395	titin-cap	0.48	-1.05778	0.000475871	0.0115114	yes	down	5518.15	3091.29
gene-SMG5	SMG5	SMG5 nonsense mediated mRNA decay factor, transcript variant X1	0.504	-0.987366	0.000476018	0.0115114	yes	down	58.8725	35.05
gene-LOC106827100	LOC106827100	uncharacterized LOC106827100	0.536	-0.900136	0.000476872	0.0115139	yes	down	10.36	6.405
gene-MAFF	MAFF	MAF bZIP transcription factor F	2.147	1.10232	0.000479789	0.0115461	yes	up	8.525	22.07
gene-C4H2orf88	C4H2orf88	chromosome 4 C2orf88 homolog, transcript variant X6	0.384	-1.38227	0.000480543	0.0115461	yes	down	14.59	6.5825
gene-LOC106848571	LOC106848571	magnesium-dependent phosphatase 1	0.639	-0.645249	0.000481085	0.0115461	yes	down	37.0975	28.2825
gene-LOC106828097	LOC106828097	pancreatic alpha-amylase, transcript variant X2	11.545	3.52916	0.000481212	0.0115461	yes	up	0.025	0.39
gene-LTA4H	LTA4H	leukotriene A4 hydrolase, transcript variant X1	0.563	-0.829859	0.000485074	0.0116206	yes	down	35.2025	23.4075
gene-NDUFA1	NDUFA1	NADH:ubiquinone oxidoreductase subunit A1	0.606	-0.721991	0.000486654	0.0116403	yes	down	399.228	297.048
gene-HSPB7	HSPB7	heat shock protein family B (small) member 7	0.44	-1.18524	0.000489564	0.0116739	yes	down	674.8	351.058
gene-LSM7	LSM7	LSM7 homolog, U6 small nuclear RNA and mRNA degradation associated	0.613	-0.705394	0.000489582	0.0116739	yes	down	75.1375	54.435
gene-LOC123287733	LOC123287733	uncharacterized LOC123287733	0.029	-5.10791	0.000492355	0.0117175	yes	down	0.33	0.01
gene-C2H1orf198	C2H1orf198	chromosome 2 C1orf198 homolog	0.546	-0.871891	0.000492934	0.0117175	yes	down	22.2425	14.3925
gene-C2H15orf39	C2H15orf39	chromosome 2 C15orf39 homolog	2.375	1.24819	0.000496239	0.0117778	yes	up	0.905	2.6225
gene-LOC106822744	LOC106822744	uncharacterized LOC106822744, transcript variant X2	0.638	-0.649177	0.000498653	0.0118169	yes	down	106.735	80.4875
gene-C26H19orf54	C26H19orf54	chromosome 26 C19orf54 homolog, transcript variant X3	0.533	-0.906643	0.000503237	0.0119071	yes	down	24.9375	15.92
gene-POLH	POLH	DNA polymerase eta	2.203	1.13926	0.000506826	0.0119609	yes	up	0.465	1.2225
gene-TBX18	TBX18	T-box transcription factor 18, transcript variant X1	0.501	-0.99605	0.000507067	0.0119609	yes	down	2.575	1.6
gene-TGFBR2	TGFBR2	transforming growth factor beta receptor 2, transcript variant X1	2.037	1.02614	0.000508422	0.0119744	yes	up	15.9725	39.11
gene-TRIM41	TRIM41	tripartite motif containing 41, transcript variant X1	0.633	-0.659409	0.000510115	0.0119959	yes	down	12.235	9.205
gene-CC2D2A	CC2D2A	coiled-coil and C2 domain containing 2A, transcript variant X4	2.381	1.25138	0.000511481	0.0120077	yes	up	0.2675	0.705
gene-CLSTN2	CLSTN2	calsyntenin 2, transcript variant X2	3.745	1.90513	0.000512579	0.0120077	yes	up	0.135	0.6425
gene-EPN3	EPN3	epsin 3, transcript variant X1	0.379	-1.39956	0.000512963	0.0120077	yes	down	5.6025	2.5775
gene-CPN2	CPN2	carboxypeptidase N subunit 2, transcript variant X2	0.138	-2.85584	0.0005138	0.012009	yes	down	0.7075	0.1125
gene-CAPG	CAPG	capping actin protein, gelsolin like, transcript variant X1	2.318	1.21288	0.000515343	0.0120268	yes	up	5.1175	14.7375
gene-ME3	ME3	malic enzyme 3, transcript variant X3	0.581	-0.784027	0.000521367	0.0121316	yes	down	47.8625	32.7875
gene-PLA2G7	PLA2G7	phospholipase A2 group VII, transcript variant X1	3.265	1.7073	0.000521422	0.0121316	yes	up	0.3025	1.16
gene-ELOVL5	ELOVL5	ELOVL fatty acid elongase 5, transcript variant X1	2.55	1.35032	0.000522204	0.0121316	yes	up	2.7025	8.495
gene-RALGDS	RALGDS	ral guanine nucleotide dissociation stimulator, transcript variant X2	0.565	-0.823688	0.000523019	0.0121321	yes	down	24.3	16.3725
gene-AK1	AK1	adenylate kinase 1, transcript variant X1	2.047	1.03367	0.000524945	0.0121585	yes	up	653.872	1588.95
gene-GPC6	GPC6	glypican 6	2.511	1.32843	0.000531529	0.0122924	yes	up	0.34	1.0325
gene-ASPN	ASPN	asporin, transcript variant X1	2.378	1.25	0.000544079	0.0125637	yes	up	1.84	5.2475
gene-ABHD18	ABHD18	abhydrolase domain containing 18, transcript variant X6	0.355	-1.49225	0.000545594	0.0125798	yes	down	4.835	2.3375
gene-MDH1	MDH1	malate dehydrogenase 1	0.587	-0.76901	0.000548203	0.012621	yes	down	662.32	463.875
gene-DHRS3	DHRS3	dehydrogenase/reductase 3, transcript variant X1	0.543	-0.880612	0.000549821	0.0126393	yes	down	79.28	51.2675
gene-RTN4IP1	RTN4IP1	reticulon 4 interacting protein 1, transcript variant X3	0.624	-0.680424	0.000553828	0.0127124	yes	down	31.7375	24.1525
gene-ATP2B2	ATP2B2	ATPase plasma membrane Ca2+ transporting 2, transcript variant X5	2.216	1.14802	0.000554928	0.0127131	yes	up	7.07	18.5775
gene-UBE2T	UBE2T	ubiquitin conjugating enzyme E2 T, transcript variant X3	0.449	-1.15551	0.000555517	0.0127131	yes	down	4.475	2.3925
gene-MRPL54	MRPL54	mitochondrial ribosomal protein L54	0.553	-0.85475	0.000557678	0.0127436	yes	down	78.08	51.21
gene-RPS28	RPS28	ribosomal protein S28, transcript variant X2	0.639	-0.645927	0.000559003	0.0127549	yes	down	1774.4	1346.65
gene-ADCY7	ADCY7	adenylate cyclase 7, transcript variant X1	1.786	0.836419	0.000561561	0.0127943	yes	up	1.48	3.155
gene-LSM4	LSM4	LSM4 homolog, U6 small nuclear RNA and mRNA degradation associated, transcript variant X1	0.598	-0.742215	0.000563982	0.0128304	yes	down	74.7825	56.165
gene-LOC106847603	LOC106847603	transcription initiation factor TFIID subunit 4-like	0.269	-1.8931	0.000566361	0.0128654	yes	down	0.475	0.155
gene-LOC106838497	LOC106838497	uncharacterized LOC106838497	0.434	-1.20284	0.000571743	0.0129685	yes	down	3.33	1.7075
gene-LOC106846435	LOC106846435	Ig gamma-1 chain C region, membrane-bound form-like isoform X4	10.297	3.36417	0.000577046	0.0130695	yes	up	12.6675	142.303
gene-PCK2	PCK2	phosphoenolpyruvate carboxykinase 2, mitochondrial	7.939	2.98904	0.000578631	0.0130738	yes	up	1.0025	10.3875
gene-PDK1	PDK1	pyruvate dehydrogenase kinase 1, transcript variant X1	0.441	-1.18161	0.000578938	0.0130738	yes	down	3.7725	2.025
gene-RAB7B	RAB7B	RAB7B, member RAS oncogene family, transcript variant X1	2.254	1.17277	0.000579802	0.0130741	yes	up	1.6625	4.525
gene-DUSP5	DUSP5	dual specificity phosphatase 5	2.644	1.40256	0.000581943	0.0131031	yes	up	0.175	0.5425
gene-SPRY1	SPRY1	sprouty RTK signaling antagonist 1, transcript variant X1	1.673	0.742602	0.000583419	0.0131171	yes	up	10.55	21.1225
gene-ZFP36	ZFP36	ZFP36 ring finger protein	2.222	1.15218	0.000593233	0.0133026	yes	up	64.13	167.843
gene-CDR2L	CDR2L	cerebellar degeneration related protein 2 like	2.395	1.25997	0.0005934	0.0133026	yes	up	4.6025	13.51
gene-SYNPO2L	SYNPO2L	synaptopodin 2 like, transcript variant X1	0.558	-0.842401	0.000598787	0.0134037	yes	down	257.053	168.447
gene-C8H6orf132	C8H6orf132	chromosome 8 C6orf132 homolog	6.351	2.66695	0.000599743	0.0134056	yes	up	0.015	0.1225
gene-LOC106848176	LOC106848176	immunoglobulin lambda-1 light chain-like	10.294	3.36368	0.000601641	0.0134144	yes	up	1.51	18.4525
gene-LOC123277097	LOC123277097	uncharacterized LOC123277097	0.542	-0.883924	0.000601885	0.0134144	yes	down	6.8225	5.4725
gene-ENDOG	ENDOG	endonuclease G	0.486	-1.03971	0.000605273	0.0134704	yes	down	110.782	64.715
gene-PDZK1IP1	PDZK1IP1	PDZK1 interacting protein 1	2.993	1.58145	0.000607997	0.0135114	yes	up	1.3225	4.8025
gene-ETNK2	ETNK2	ethanolamine kinase 2, transcript variant X1	0.374	-1.41986	0.000610173	0.0135402	yes	down	1.845	0.82
gene-SH2B1	SH2B1	SH2B adaptor protein 1, transcript variant X2	0.629	-0.669002	0.000611595	0.0135522	yes	down	43.8475	32.82
gene-GXYLT2	GXYLT2	glucoside xylosyltransferase 2	2.704	1.43508	0.000613844	0.0135824	yes	up	0.275	0.8875
gene-PPARA	PPARA	peroxisome proliferator activated receptor alpha, transcript variant X10	0.412	-1.27986	0.000614806	0.0135841	yes	down	8.65	4.1325
gene-CADM4	CADM4	cell adhesion molecule 4	0.415	-1.26924	0.000620021	0.0136797	yes	down	5.8125	2.895
gene-ETV4	ETV4	ETS variant transcription factor 4, transcript variant X2	0.302	-1.72502	0.0006247	0.0137631	yes	down	1.9825	0.7
gene-LDB1	LDB1	LIM domain binding 1, transcript variant X1	0.647	-0.628831	0.000626098	0.0137742	yes	down	26.3275	20.57
gene-APBA2	APBA2	amyloid beta precursor protein binding family A member 2, transcript variant X1	2.968	1.56928	0.000628036	0.013797	yes	up	0.1875	0.6625
gene-GLIPR2	GLIPR2	GLI pathogenesis related 2, transcript variant X1	2.161	1.11159	0.000629956	0.0138163	yes	up	6.205	16.2925
gene-SLC27A1	SLC27A1	solute carrier family 27 member 1, transcript variant X2	0.529	-0.918701	0.000630712	0.0138163	yes	down	44.4775	27.885
gene-UCHL3	UCHL3	ubiquitin C-terminal hydrolase L3, transcript variant X1	0.541	-0.885939	0.000634675	0.0138833	yes	down	46.2275	28.155
gene-RCAN1	RCAN1	regulator of calcineurin 1	2.951	1.56107	0.000639035	0.0139187	yes	up	6.9575	25.4175
gene-EFNA5	EFNA5	ephrin A5, transcript variant X1	2.936	1.55388	0.000639361	0.0139187	yes	up	0.1775	0.64
gene-CDON	CDON	cell adhesion associated, oncogene regulated, transcript variant X1	2.774	1.47209	0.000639482	0.0139187	yes	up	0.7875	2.6475
gene-DHODH	DHODH	dihydroorotate dehydrogenase (quinone), transcript variant X1	0.566	-0.821594	0.00063992	0.0139187	yes	down	6.5225	4.375
gene-OSGIN1	OSGIN1	oxidative stress induced growth inhibitor 1, transcript variant X2	0.388	-1.36532	0.000643249	0.0139713	yes	down	2.6275	1.2175
gene-TMEFF2	TMEFF2	transmembrane protein with EGF like and two follistatin like domains 2	3.664	1.8736	0.00064835	0.0140622	yes	up	0.3175	1.415
gene-PRSS23	PRSS23	serine protease 23, transcript variant X1	2.133	1.09306	0.00065376	0.0141596	yes	up	29.515	73.8675
gene-NEDD4L	NEDD4L	NEDD4 like E3 ubiquitin protein ligase, transcript variant X2	2.121	1.08453	0.000656115	0.0141787	yes	up	2.92	7.1075
gene-ISCA2	ISCA2	iron-sulfur cluster assembly 2, transcript variant X1	0.633	-0.659782	0.000656488	0.0141787	yes	down	39.7025	29.96
gene-ALPK2	ALPK2	alpha kinase 2, transcript variant X2	0.456	-1.13442	0.000658164	0.0141949	yes	down	12.9125	6.9875
gene-CASP14	CASP14	caspase 14	5.607	2.48731	0.000661265	0.0142296	yes	up	0.195	1.395
gene-TENT5A	TENT5A	terminal nucleotidyltransferase 5A, transcript variant X1	2.348	1.23173	0.000661625	0.0142296	yes	up	0.2625	0.7475
gene-RALGPS1	RALGPS1	Ral GEF with PH domain and SH3 binding motif 1, transcript variant X2	0.512	-0.964826	0.000663694	0.0142541	yes	down	1.5575	0.9325
gene-GUSB	GUSB	glucuronidase beta, transcript variant X1	1.958	0.969362	0.00066481	0.0142581	yes	up	3.17	7.3275
gene-NT5DC1	NT5DC1	5'-nucleotidase domain containing 1, transcript variant X1	0.531	-0.912006	0.00066807	0.0143081	yes	down	8.36	5.2575
gene-PHKA1	PHKA1	phosphorylase kinase regulatory subunit alpha 1, transcript variant X1	2.038	1.02749	0.000672623	0.0143855	yes	up	76.9175	180.715
gene-KDM1B	KDM1B	lysine demethylase 1B, transcript variant X2	0.514	-0.959619	0.000679492	0.0145122	yes	down	2.615	1.56
gene-EDA	EDA	ectodysplasin A, transcript variant X1	1.964	0.973482	0.000681659	0.0145287	yes	up	0.6775	1.5325
gene-XG	XG	Xg glycoprotein (Xg blood group), transcript variant X1	2.354	1.23487	0.000682367	0.0145287	yes	up	5.7475	15.765
gene-ECM1	ECM1	extracellular matrix protein 1, transcript variant X1	1.973	0.980483	0.000683102	0.0145287	yes	up	32.0325	75.8725
gene-CSF2RA	CSF2RA	colony stimulating factor 2 receptor subunit alpha, transcript variant X3	2.27	1.18252	0.000684667	0.0145418	yes	up	2.4525	6.6275
gene-C2	C2	complement C2	2.397	1.26121	0.000691519	0.0146671	yes	up	2.075	6.2375
gene-TSHZ2	TSHZ2	teashirt zinc finger homeobox 2, transcript variant X1	1.949	0.962598	0.000694325	0.0147063	yes	up	0.9675	2.335
gene-POSTN	POSTN	periostin, transcript variant X1	3.745	1.9048	0.000701288	0.0148333	yes	up	0.3625	1.7
gene-NME4	NME4	NME/NM23 nucleoside diphosphate kinase 4	0.593	-0.753225	0.000706729	0.0149243	yes	down	16.7375	11.7325
gene-KLHL6	KLHL6	kelch like family member 6	0.355	-1.49347	0.000707533	0.0149243	yes	down	6.4475	2.775
gene-ZFPM2	ZFPM2	zinc finger protein, FOG family member 2, transcript variant X1	2.866	1.51884	0.000710335	0.0149628	yes	up	0.275	0.91
gene-CLDN19	CLDN19	claudin 19, transcript variant X1	0.128	-2.96353	0.000713064	0.0149997	yes	down	0.76	0.1075
gene-CHRNA1	CHRNA1	cholinergic receptor nicotinic alpha 1 subunit	0.4	-1.32158	0.000719475	0.0150958	yes	down	24.4125	11.3175
gene-GSTK1	GSTK1	glutathione S-transferase kappa 1	0.546	-0.873024	0.000719597	0.0150958	yes	down	96.5275	62.875
gene-LOC106839894	LOC106839894	protein EOLA1, transcript variant X4	0.45	-1.1512	0.00072346	0.0151561	yes	down	90.0475	48.78
gene-LOC106845763	LOC106845763	myosin-8	8.474	3.08309	0.000730158	0.0152251	yes	up	2.2975	22.8775
gene-SLC37A2	SLC37A2	solute carrier family 37 member 2	2.35	1.23237	0.000730255	0.0152251	yes	up	0.4475	1.2375
gene-SHE	SHE	Src homology 2 domain containing E, transcript variant X2	2.24	1.16353	0.000730619	0.0152251	yes	up	0.465	1.32
gene-NDUFAF8	NDUFAF8	NADH:ubiquinone oxidoreductase complex assembly factor 8	0.589	-0.762587	0.000730719	0.0152251	yes	down	126.787	88.66
gene-ALKBH7	ALKBH7	alkB homolog 7	0.518	-0.94884	0.000735295	0.0152997	yes	down	104.895	64.0675
gene-FGL2	FGL2	fibrinogen like 2	1.938	0.954471	0.000738209	0.0153396	yes	up	1.505	3.495
gene-FRMPD3	FRMPD3	FERM and PDZ domain containing 3, transcript variant X1	3.721	1.89561	0.000752983	0.0156254	yes	up	0.135	0.6
gene-HUNK	HUNK	hormonally up-regulated Neu-associated kinase	2.402	1.26411	0.0007579	0.0157062	yes	up	0.3725	1.065
gene-TOMM22	TOMM22	translocase of outer mitochondrial membrane 22	0.642	-0.638456	0.000763793	0.015807	yes	down	104.05	79.4425
gene-LZTS1	LZTS1	leucine zipper tumor suppressor 1, transcript variant X4	0.537	-0.895774	0.000770988	0.0159345	yes	down	5.6575	4.3175
gene-SERINC5	SERINC5	serine incorporator 5	1.851	0.888294	0.000773985	0.0159749	yes	up	1.47	3.2825
gene-ZBTB3	ZBTB3	zinc finger and BTB domain containing 3, transcript variant X2	0.46	-1.12154	0.000779329	0.0160636	yes	down	0.7625	0.4225
gene-CNRIP1	CNRIP1	cannabinoid receptor interacting protein 1, transcript variant X1	2.243	1.1654	0.000786185	0.0161644	yes	up	14.0825	35.745
gene-AGA	AGA	aspartylglucosaminidase	1.763	0.817706	0.000786323	0.0161644	yes	up	6.265	12.88
gene-LINGO1	LINGO1	leucine rich repeat and Ig domain containing 1	2.478	1.30911	0.000792618	0.016272	yes	up	0.465	1.4
gene-PLA2G12A	PLA2G12A	phospholipase A2 group XIIA, transcript variant X1	0.487	-1.03775	0.00079789	0.0163584	yes	down	7.7325	4.785
gene-LOC106841669	LOC106841669	cytochrome P450 7A1	6.022	2.59015	0.000803826	0.0164451	yes	up	0.0475	0.365
gene-LOC106831658	LOC106831658	folate receptor beta-like, transcript variant X1	3.465	1.79267	0.000804265	0.0164451	yes	up	1.08	4.3775
gene-NIPSNAP3A	NIPSNAP3A	nipsnap homolog 3A	0.397	-1.3332	0.000807412	0.0164875	yes	down	2.4025	1.1325
gene-NOL4L	NOL4L	nucleolar protein 4 like, transcript variant X1	2.389	1.2567	0.000808697	0.0164918	yes	up	1.0775	3.155
gene-LOC123281706	LOC123281706	uncharacterized LOC123281706	31.638	4.9836	0.000818781	1	yes	up	0	1.855
gene-ADCK2	ADCK2	aarF domain containing kinase 2, transcript variant X1	0.516	-0.954344	0.000828489	0.016873	yes	down	14.3225	8.725
gene-LOC106832237	LOC106832237	uncharacterized LOC106832237	17.216	4.1057	0.000830851	0.0168987	yes	up	0.215	4.295
gene-ECHDC3	ECHDC3	enoyl-CoA hydratase domain containing 3	0.519	-0.944835	0.000836168	0.0169844	yes	down	21.8	14.59
gene-SELENOM	SELENOM	selenoprotein M	0.526	-0.927838	0.000839521	0.0170111	yes	down	59.0025	37.3375
gene-RND3	RND3	Rho family GTPase 3	1.971	0.978678	0.000843417	0.017063	yes	up	1.3375	3.1525
gene-LOC106829072	LOC106829072	uncharacterized LOC106829072	0.664	-0.590982	0.000844484	0.017063	yes	down	101.093	80.9775
gene-PMPCB	PMPCB	peptidase, mitochondrial processing subunit beta	0.639	-0.645271	0.00085014	0.0171372	yes	down	54.905	41.1125
gene-LGALS12	LGALS12	galectin 12	4.929	2.30142	0.000851286	0.0171372	yes	up	0.16	1.0225
gene-ADRB2	ADRB2	adrenoceptor beta 2, transcript variant X1	0.514	-0.959801	0.000851504	0.0171372	yes	down	13.4275	9.065
gene-ZNF346	ZNF346	zinc finger protein 346, transcript variant X1	0.579	-0.789432	0.000856701	0.0172192	yes	down	4.7075	3.2075
gene-CNKSR1	CNKSR1	connector enhancer of kinase suppressor of Ras 1	0.588	-0.767108	0.000858146	0.0172257	yes	down	91.44	63.095
gene-PDGFRA	PDGFRA	platelet derived growth factor receptor alpha, transcript variant X5	2.175	1.12095	0.000859424	0.0172289	yes	up	2.5525	6.35
gene-RPL10A	RPL10A	ribosomal protein L10a	0.634	-0.656943	0.000874493	0.0175081	yes	down	1051.45	793.317
gene-TBX1	TBX1	T-box transcription factor 1	0.135	-2.89185	0.000879217	0.0175798	yes	down	47.065	7.4675
gene-HSPB1	HSPB1	heat shock protein family B (small) member 1	0.53	-0.914673	0.000882879	0.0176106	yes	down	1832.39	1128.1
gene-MB	MB	myoglobin	0.554	-0.851265	0.000883847	0.0176106	yes	down	26519	17389.1
gene-ITGB1BP2	ITGB1BP2	integrin subunit beta 1 binding protein 2, transcript variant X1	0.587	-0.767902	0.000884201	0.0176106	yes	down	45.56	31.6675
gene-H1-2	H1-2	H1.2 linker histone, cluster member	2.441	1.28738	0.000895115	0.0178049	yes	up	15.435	44.1425
gene-PNPLA7	PNPLA7	patatin like phospholipase domain containing 7, transcript variant X2	0.526	-0.927377	0.000905677	0.0179292	yes	down	18.2475	10.6975
gene-LOC106831423	LOC106831423	carbonyl reductase [NADPH] 1	0.643	-0.638125	0.000905767	0.0179292	yes	down	19.57	14.8925
gene-MTSS2	MTSS2	MTSS I-BAR domain containing 2, transcript variant X1	0.507	-0.97955	0.000905946	0.0179292	yes	down	33.9475	20.2775
gene-EMC9	EMC9	ER membrane protein complex subunit 9	0.611	-0.711476	0.000906032	0.0179292	yes	down	193.865	139.238
gene-GDAP1	GDAP1	ganglioside induced differentiation associated protein 1, transcript variant X1	2.52	1.33325	0.000908845	0.0179432	yes	up	1.0425	3.3125
gene-PTPRD	PTPRD	protein tyrosine phosphatase receptor type D, transcript variant X1	2.79	1.48038	0.000909077	0.0179432	yes	up	0.245	0.825
gene-LOC106837422	LOC106837422	ovostatin homolog 2-like	0.174	-2.5265	0.000911269	0.0179633	yes	down	0.225	0.0475
gene-LOC123281880	LOC123281880	uncharacterized LOC123281880	0.354	-1.49682	0.000916485	0.018043	yes	down	2.24	0.6175
gene-RASD1	RASD1	ras related dexamethasone induced 1, transcript variant X1	2.567	1.36007	0.000918485	0.0180488	yes	up	1.21	3.75
gene-PGAP4	PGAP4	post-GPI attachment to proteins GalNAc transferase 4, transcript variant X2	0.3	-1.73541	0.000919132	0.0180488	yes	down	1.1925	0.435
gene-WDR86	WDR86	WD repeat domain 86, transcript variant X1	8.297	3.0526	0.000924847	0.0181379	yes	up	0.0775	1.3125
gene-SPATA24	SPATA24	spermatogenesis associated 24, transcript variant X1	0.504	-0.988927	0.000931522	0.0182337	yes	down	34.6275	23.285
gene-RNF8	RNF8	ring finger protein 8, transcript variant X1	0.57	-0.812008	0.000932111	0.0182337	yes	down	5.635	3.5325
gene-LOC123278089	LOC123278089	uncharacterized LOC123278089, transcript variant X1	0.454	-1.13813	0.000933806	0.0182437	yes	down	4.525	2.775
gene-ANO10	ANO10	anoctamin 10, transcript variant X1	1.635	0.709366	0.000940982	0.0182887	yes	up	6.315	12.31
gene-ELF4	ELF4	E74 like ETS transcription factor 4, transcript variant X1	2.513	1.32964	0.000941807	0.0182887	yes	up	1.015	3.1525
gene-TXN2	TXN2	thioredoxin 2, transcript variant X2	0.623	-0.682881	0.000944435	0.0182887	yes	down	220.347	158.667
gene-GEMIN4	GEMIN4	gem nuclear organelle associated protein 4	0.564	-0.8254	0.000944436	0.0182887	yes	down	4.2525	2.935
gene-VASN	VASN	vasorin	2.632	1.39605	0.000946055	0.0182887	yes	up	2.99	9.5275
gene-PPP2R2C	PPP2R2C	protein phosphatase 2 regulatory subunit Bgamma, transcript variant X1	0.278	-1.84824	0.000946682	0.0182887	yes	down	0.8225	0.2675
gene-ADIRF	ADIRF	adipogenesis regulatory factor	2.937	1.55454	0.00094907	0.0182887	yes	up	52.1975	189.917
gene-CPA6	CPA6	carboxypeptidase A6, transcript variant X1	3.149	1.65497	0.000949157	0.0182887	yes	up	0.1975	0.7475
gene-BTG2	BTG2	BTG anti-proliferation factor 2	5.879	2.55562	0.000949167	0.0182887	yes	up	19.6575	135.202
gene-MRPL30	MRPL30	mitochondrial ribosomal protein L30, transcript variant X4	0.611	-0.711917	0.000949197	0.0182887	yes	down	31.7275	22.4425
gene-LOC123275584	LOC123275584	myosin-1-like	23.316	4.54323	0.000949212	0.0182887	yes	up	239.07	3335.15
gene-SLC25A21	SLC25A21	solute carrier family 25 member 21, transcript variant X2	0.358	-1.48105	0.000951398	0.0183079	yes	down	2.57	1.0525
gene-TTC38	TTC38	tetratricopeptide repeat domain 38, transcript variant X1	0.49	-1.03042	0.000953258	0.0183207	yes	down	21.0925	12.0875
gene-LOC123278508	LOC123278508	uncharacterized LOC123278508	0.036	-4.80377	0.000968333	0.0185661	yes	down	5.1825	0.23
gene-TNNT3	TNNT3	troponin T3, fast skeletal type, transcript variant X1	2.542	1.34581	0.000968443	0.0185661	yes	up	6832.65	19868.5
gene-LIF	LIF	LIF interleukin 6 family cytokine, transcript variant X2	3.317	1.72992	0.000973931	0.0186156	yes	up	0.1275	0.5175
gene-LOC123280302	LOC123280302	uncharacterized LOC123280302, transcript variant X2	0.389	-1.36129	0.000974627	0.0186156	yes	down	5.1975	2.4975
gene-ACYP1	ACYP1	acylphosphatase 1, transcript variant X1	0.527	-0.924154	0.000974664	0.0186156	yes	down	9.8325	6.3625
gene-B4GALNT3	B4GALNT3	beta-1,4-N-acetyl-galactosaminyltransferase 3	0.295	-1.76208	0.000980364	0.0187012	yes	down	0.195	0.07
gene-MVD	MVD	mevalonate diphosphate decarboxylase, transcript variant X1	0.634	-0.657344	0.000981991	0.0187071	yes	down	40.18	30.7675
gene-PPM1L	PPM1L	protein phosphatase, Mg2+/Mn2+ dependent 1L	0.549	-0.864169	0.000983111	0.0187071	yes	down	31.2125	19.9725
gene-ADAM12	ADAM12	ADAM metallopeptidase domain 12, transcript variant X1	2.798	1.48437	0.00098468	0.0187138	yes	up	0.37	1.285
gene-OST4	OST4	oligosaccharyltransferase complex subunit 4, non-catalytic	0.606	-0.722183	0.000987566	0.0187242	yes	down	168.548	121.525
gene-RPL29	RPL29	ribosomal protein L29	0.652	-0.618092	0.000987664	0.0187242	yes	down	1053.96	811.683
gene-SIK2	SIK2	salt inducible kinase 2, transcript variant X1	0.444	-1.17155	0.000991363	0.0187711	yes	down	8.785	4.575
gene-PTPRJ	PTPRJ	protein tyrosine phosphatase receptor type J, transcript variant X1	1.968	0.976568	0.00100419	0.0189816	yes	up	0.4	0.9275
gene-SGMS2	SGMS2	sphingomyelin synthase 2, transcript variant X4	2.594	1.37494	0.00100495	0.0189816	yes	up	0.5	1.5
gene-LOC106838164	LOC106838164	mitochondrial peptide methionine sulfoxide reductase, transcript variant X1	0.588	-0.764896	0.00100841	0.0190236	yes	down	22.515	16.1075
gene-ZDBF2	ZDBF2	zinc finger DBF-type containing 2	7.765	2.95698	0.00101007	0.0190314	yes	up	0.0225	0.21
gene-MFAP2	MFAP2	microfibril associated protein 2, transcript variant X1	2.691	1.42806	0.00101983	0.0191918	yes	up	18.27	60.5475
gene-LOC106838454	LOC106838454	mitochondrial chaperone BCS1, transcript variant X1	0.52	-0.943836	0.00102415	0.0192495	yes	down	24.6125	15.3075
gene-RPUSD4	RPUSD4	RNA pseudouridine synthase D4	0.623	-0.682821	0.00103573	0.0194433	yes	down	9.2075	7.0875
gene-GDF11	GDF11	growth differentiation factor 11, transcript variant X1	0.128	-2.9625	0.00104326	0.0195608	yes	down	6.2275	0.915
gene-EGR2	EGR2	early growth response 2, transcript variant X1	2.389	1.25645	0.00104528	0.0195748	yes	up	1.6225	4.525
gene-MRPS9	MRPS9	mitochondrial ribosomal protein S9	0.601	-0.734576	0.00105059	0.0196502	yes	down	13.435	9.6175
gene-SCD	SCD	stearoyl-CoA desaturase	12.587	3.65387	0.00105418	0.0196935	yes	up	9.1025	153.375
gene-PABPN1L	PABPN1L	PABPN1 like, cytoplasmic	0.383	-1.3856	0.00106818	0.0199307	yes	down	1.05	0.485
gene-TLE2	TLE2	TLE family member 2, transcriptional corepressor, transcript variant X3	0.548	-0.866757	0.00106974	0.0199355	yes	down	36.5525	23.56
gene-LOC106847851	LOC106847851	testis development related protein	0.419	-1.25477	0.00107904	0.0200845	yes	down	0.9175	0.46
gene-AOAH	AOAH	acyloxyacyl hydrolase, transcript variant X1	2.307	1.20607	0.00108138	0.0201037	yes	up	0.8875	2.3525
gene-FAT1	FAT1	FAT atypical cadherin 1, transcript variant X2	2	1.00029	0.00108327	0.0201146	yes	up	1.12	2.7175
gene-ATP2B4	ATP2B4	ATPase plasma membrane Ca2+ transporting 4, transcript variant X7	1.923	0.943408	0.00108469	0.0201165	yes	up	3.6575	8.7125
gene-KYNU	KYNU	kynureninase, transcript variant X1	32.549	5.02452	0.00108695	1	yes	up	0	0.08
gene-SLC1A5	SLC1A5	solute carrier family 1 member 5	3.196	1.67606	0.00109121	0.020213	yes	up	2.0125	8.155
gene-DNAJC28	DNAJC28	DnaJ heat shock protein family (Hsp40) member C28	0.58	-0.786795	0.00109289	0.0202199	yes	down	4.575	3.175
gene-ACKR3	ACKR3	atypical chemokine receptor 3, transcript variant X1	2.494	1.31846	0.00109692	0.0202641	yes	up	14.0525	41.96
gene-COG4	COG4	component of oligomeric golgi complex 4	0.55	-0.862354	0.00109792	0.0202641	yes	down	26.185	17.0325
gene-CPVL	CPVL	carboxypeptidase vitellogenic like	1.859	0.894168	0.00110057	0.0202885	yes	up	17.6525	38.3925
gene-LOC123276169	LOC123276169	translation initiation factor IF-2-like	3.463	1.79213	0.00110265	0.0203024	yes	up	0.105	0.435
gene-SPSB1	SPSB1	splA/ryanodine receptor domain and SOCS box containing 1, transcript variant X2	1.919	0.940622	0.00110784	0.0203736	yes	up	4.5375	10.28
gene-MAGEL2	MAGEL2	MAGE family member L2	2.222	1.15205	0.00111853	0.0205356	yes	up	0.5425	1.465
gene-CDIP1	CDIP1	cell death inducing p53 target 1, transcript variant X5	0.553	-0.855841	0.00111932	0.0205356	yes	down	53.93	37.11
gene-MRPS18A	MRPS18A	mitochondrial ribosomal protein S18A, transcript variant X1	0.586	-0.772027	0.00112258	0.0205709	yes	down	134.805	94.33
gene-UTRN	UTRN	utrophin, transcript variant X1	1.59	0.668618	0.00112489	0.0205886	yes	up	1.985	3.7275
gene-TRAP1	TRAP1	TNF receptor associated protein 1	0.583	-0.777775	0.00112623	0.0205886	yes	down	63.02	43.4775
gene-S100B	S100B	S100 calcium binding protein B	0.083	-3.59688	0.00113088	0.0206491	yes	down	2.7225	0.265
gene-BCAT1	BCAT1	branched chain amino acid transaminase 1, transcript variant X1	3.425	1.77629	0.00113515	0.0207023	yes	up	0.0875	0.37
gene-ZEB2	ZEB2	zinc finger E-box binding homeobox 2, transcript variant X1	1.797	0.845236	0.00115437	0.0209898	yes	up	1.9575	4.06
gene-MUCL1	MUCL1	mucin like 1, transcript variant X1	0.042	-4.58625	0.00115451	0.0209898	yes	down	2.1075	0.1075
gene-BLVRB	BLVRB	biliverdin reductase B	0.523	-0.93559	0.00115921	0.0209898	yes	down	113.925	70.4825
gene-KLHL34	KLHL34	kelch like family member 34	0.339	-1.56073	0.0011597	0.0209898	yes	down	28.395	11.1475
gene-SOCS3	SOCS3	suppressor of cytokine signaling 3	1.926	0.945243	0.00116006	0.0209898	yes	up	1.6825	3.8675
gene-LOC106832776	LOC106832776	CXADR like membrane protein, transcript variant X1	2.819	1.49523	0.00116048	0.0209898	yes	up	0.6375	2.1775
gene-COQ3	COQ3	coenzyme Q3, methyltransferase, transcript variant X1	0.652	-0.615955	0.00117681	0.0212601	yes	down	27.3525	21.0475
gene-LOC106843644	LOC106843644	prolyl endopeptidase, transcript variant X1	0.644	-0.635021	0.00118031	0.0212982	yes	down	35.2825	26.8475
gene-TANC2	TANC2	tetratricopeptide repeat, ankyrin repeat and coiled-coil containing 2, transcript variant X1	2.163	1.11287	0.00118389	0.0213379	yes	up	0.5775	1.8325
gene-EGR1	EGR1	early growth response 1	2.534	1.34125	0.00118599	0.0213506	yes	up	45.8225	139.115
gene-RPL10	RPL10	ribosomal protein L10, transcript variant X1	0.653	-0.614349	0.00118865	0.0213734	yes	down	1760.16	1355.82
gene-C2H12orf73	C2H12orf73	chromosome 2 C12orf73 homolog	0.549	-0.864616	0.00119036	0.0213792	yes	down	19.2025	12.4475
gene-PARP14	PARP14	poly(ADP-ribose) polymerase family member 14, transcript variant X1	1.819	0.86296	0.00119202	0.0213839	yes	up	1.445	3.1
gene-ACSM3	ACSM3	acyl-CoA synthetase medium chain family member 3, transcript variant X1	4.583	2.19626	0.00119814	0.0214687	yes	up	0.1675	0.8525
gene-VAV1	VAV1	vav guanine nucleotide exchange factor 1	2.214	1.14674	0.00120887	0.0216117	yes	up	0.695	1.8525
gene-LOC106831034	LOC106831034	GTPase IMAP family member 4	1.865	0.898901	0.00120894	0.0216117	yes	up	4.0475	8.9375
gene-NAA38	NAA38	N-alpha-acetyltransferase 38, NatC auxiliary subunit, transcript variant X1	0.595	-0.747837	0.00121238	0.021648	yes	down	40.975	28.695
gene-COPS7B	COPS7B	COP9 signalosome subunit 7B, transcript variant X2	0.569	-0.812907	0.00121452	0.0216611	yes	down	14.4	9.8
gene-PSMG4	PSMG4	proteasome assembly chaperone 4, transcript variant X1	0.545	-0.876903	0.00122124	0.0217556	yes	down	72.85	45.1175
gene-SYT11	SYT11	synaptotagmin 11, transcript variant X1	3.086	1.62577	0.00122869	0.0218629	yes	up	0.16	0.6
gene-CACNA1B	CACNA1B	calcium voltage-gated channel subunit alpha1 B, transcript variant X1	5.471	2.45179	0.00123165	0.0218903	yes	up	0.0275	0.185
gene-LOC123278742	LOC123278742	zinc finger protein 709-like, transcript variant X1	0.383	-1.38333	0.00123577	0.0219348	yes	down	2.2425	0.79
gene-HS3ST5	HS3ST5	heparan sulfate-glucosamine 3-sulfotransferase 5	0.284	-1.8154	0.00123796	0.0219348	yes	down	1.655	0.5375
gene-BBS2	BBS2	Bardet-Biedl syndrome 2	0.636	-0.653487	0.00123844	0.0219348	yes	down	19.53	14.7825
gene-NUP37	NUP37	nucleoporin 37	0.513	-0.96393	0.00124036	0.0219435	yes	down	12.995	6.9075
gene-FGGY	FGGY	FGGY carbohydrate kinase domain containing, transcript variant X1	0.588	-0.764903	0.00124413	0.021985	yes	down	16.71	11.385
gene-LOC106835517	LOC106835517	uncharacterized LOC106835517	0.084	-3.57193	0.00124744	0.0220181	yes	down	0.955	0.0925
gene-C14H16orf96	C14H16orf96	chromosome 14 C16orf96 homolog, transcript variant X1	0.295	-1.7593	0.00124903	0.0220207	yes	down	0.4	0.1275
gene-RPL27	RPL27	ribosomal protein L27	0.665	-0.588968	0.00125088	0.0220281	yes	down	994.393	781.375
gene-RIMBP2	RIMBP2	RIMS binding protein 2	0.06	-4.05461	0.00126152	0.0221901	yes	down	0.8625	0.0525
gene-IFT88	IFT88	intraflagellar transport 88, transcript variant X1	0.31	-1.68759	0.00126389	0.0222064	yes	down	0.43	0.1625
gene-SPAG6	SPAG6	sperm associated antigen 6, transcript variant X1	0.149	-2.74304	0.00126844	0.0222608	yes	down	0.3825	0.065
gene-POMGNT1	POMGNT1	protein O-linked mannose N-acetylglucosaminyltransferase 1 (beta 1,2-), transcript variant X3	0.624	-0.680025	0.00127006	0.0222637	yes	down	53.785	40.0675
gene-RNPEPL1	RNPEPL1	arginyl aminopeptidase like 1	0.6	-0.736318	0.00128246	0.0224554	yes	down	66.8875	47.4175
gene-LOC106840053	LOC106840053	uncharacterized LOC106840053	0.409	-1.29101	0.00128427	0.0224616	yes	down	13.605	5.755
gene-AS3MT	AS3MT	arsenite methyltransferase	0.195	-2.35896	0.00128618	0.0224694	yes	down	1.0625	0.255
gene-LYST	LYST	lysosomal trafficking regulator	2.252	1.1713	0.0012877	0.0224704	yes	up	0.13	0.3425
gene-PPIP5K1	PPIP5K1	diphosphoinositol pentakisphosphate kinase 1, transcript variant X1	0.619	-0.692488	0.00129231	0.0225118	yes	down	6.675	4.9325
gene-CHST11	CHST11	carbohydrate sulfotransferase 11, transcript variant X1	2.742	1.45541	0.00129301	0.0225118	yes	up	0.1975	0.7575
gene-UNG	UNG	uracil DNA glycosylase	0.57	-0.810519	0.00130289	0.0226325	yes	down	5.7775	3.9725
gene-SPR	SPR	sepiapterin reductase	0.537	-0.895922	0.00131759	0.0228621	yes	down	26.97	17.1175
gene-PPP3CA	PPP3CA	protein phosphatase 3 catalytic subunit alpha	1.903	0.928236	0.00133579	0.0231516	yes	up	9.945	21.9325
gene-SYNE3	SYNE3	spectrin repeat containing nuclear envelope family member 3, transcript variant X2	2.046	1.03307	0.00133859	0.0231644	yes	up	1.2375	3.195
gene-RABGGTA	RABGGTA	Rab geranylgeranyltransferase subunit alpha, transcript variant X1	2.257	1.17467	0.00134047	0.0231644	yes	up	16.635	43.3975
gene-SCD5	SCD5	stearoyl-CoA desaturase 5	0.27	-1.89012	0.00134105	0.0231644	yes	down	1.03	0.3275
gene-ALDH1L2	ALDH1L2	aldehyde dehydrogenase 1 family member L2, transcript variant X1	2.971	1.57113	0.00135342	0.0233519	yes	up	0.4125	1.4225
gene-AHNAK2	AHNAK2	AHNAK nucleoprotein 2	2.975	1.57273	0.00135574	0.0233655	yes	up	0.3675	1.3325
gene-FNBP1	FNBP1	formin binding protein 1, transcript variant X1	1.6	0.677982	0.00136035	0.0234188	yes	up	8.4725	15.73
gene-IQGAP1	IQGAP1	IQ motif containing GTPase activating protein 1	1.749	0.806173	0.00137636	0.0236679	yes	up	9.2625	19.5675
gene-ZNF579	ZNF579	zinc finger protein 579	0.552	-0.858092	0.00137954	0.0236749	yes	down	23.5325	15.345
gene-TRPT1	TRPT1	tRNA phosphotransferase 1	0.568	-0.817001	0.00137986	0.0236749	yes	down	106.565	71.8275
gene-FUT11	FUT11	fucosyltransferase 11, transcript variant X1	1.62	0.69615	0.0013828	0.0236989	yes	up	2	3.88
gene-TENT5B	TENT5B	terminal nucleotidyltransferase 5B	0.629	-0.669987	0.00138497	0.0237097	yes	down	9.91	7.4525
gene-CBX7	CBX7	chromobox 7, transcript variant X1	0.574	-0.799852	0.00140002	0.0239407	yes	down	12.9725	8.71
gene-BCL2	BCL2	BCL2 apoptosis regulator	1.966	0.974951	0.00140604	0.0240169	yes	up	1.2475	2.86
gene-SLC36A4	SLC36A4	solute carrier family 36 member 4	2.514	1.32987	0.00142134	0.0242246	yes	up	0.2525	0.74
gene-TMEM45A	TMEM45A	transmembrane protein 45A, transcript variant X2	2.659	1.41075	0.00142136	0.0242246	yes	up	2.0125	5.9225
gene-CCDC102A	CCDC102A	coiled-coil domain containing 102A	0.618	-0.69447	0.00142516	0.0242462	yes	down	7.76	5.665
gene-LOC106835803	LOC106835803	gamma-interferon-inducible protein 16-like	2.106	1.07435	0.00142578	0.0242462	yes	up	0.4725	1.17
gene-ABHD15	ABHD15	abhydrolase domain containing 15	10.743	3.42534	0.00143577	0.024389	yes	up	0.03	0.4125
gene-HHEX	HHEX	hematopoietically expressed homeobox	2.55	1.35053	0.00144083	0.024448	yes	up	1.625	4.9
gene-CBLB	CBLB	Cbl proto-oncogene B, transcript variant X1	1.829	0.87071	0.0014521	0.0246119	yes	up	1.145	2.49
gene-FBXL4	FBXL4	F-box and leucine rich repeat protein 4, transcript variant X1	2.607	1.38242	0.00146019	0.0247218	yes	up	1.6325	4.965
gene-LOC106827546	LOC106827546	adhesion G protein-coupled receptor B1	3.454	1.78817	0.00146662	0.0247766	yes	up	0.5725	2.415
gene-NOVA1	NOVA1	NOVA alternative splicing regulator 1, transcript variant X1	2.284	1.19134	0.00146665	0.0247766	yes	up	0.38	1.0325
gene-ATL3	ATL3	atlastin GTPase 3, transcript variant X1	1.758	0.814215	0.00147093	0.0248215	yes	up	1.4775	3.125
gene-LOC123284002	LOC123284002	-	0.447	-1.16293	0.00147266	0.0248234	yes	down	7.825	4.0975
gene-ERF	ERF	ETS2 repressor factor	1.951	0.964119	0.00147566	0.0248467	yes	up	6.4625	15.345
gene-PTPN6	PTPN6	protein tyrosine phosphatase non-receptor type 6, transcript variant X1	2.009	1.00659	0.00148103	0.0248764	yes	up	2.185	4.985
gene-LOC123286095	LOC123286095	uncharacterized LOC123286095	1.863	0.897944	0.00148228	0.0248764	yes	up	2.175	4.855
gene-CIB2	CIB2	calcium and integrin binding family member 2, transcript variant X2	3.181	1.66938	0.00149044	0.0249844	yes	up	2.9225	11.8475
gene-PARM1	PARM1	prostate androgen-regulated mucin-like protein 1	1.991	0.993631	0.00149572	0.02502	yes	up	1.125	2.73
gene-RPS2	RPS2	ribosomal protein S2	0.638	-0.648445	0.00150172	0.0250929	yes	down	2089.21	1578.56
gene-FAM20A	FAM20A	FAM20A golgi associated secretory pathway pseudokinase	2.842	1.50697	0.00151191	0.0251758	yes	up	0.3125	1.085
gene-ADAM33	ADAM33	ADAM metallopeptidase domain 33, transcript variant X1	1.888	0.916923	0.00151206	0.0251758	yes	up	0.7875	1.765
gene-LOC106829360	LOC106829360	uncharacterized LOC106829360, transcript variant X3	0.449	-1.15431	0.00151374	0.0251758	yes	down	7.5575	3.8675
gene-P2RX5	P2RX5	purinergic receptor P2X 5, transcript variant X1	0.61	-0.713306	0.0015141	0.0251758	yes	down	12.8225	9.2
gene-CHD6	CHD6	chromodomain helicase DNA binding protein 6, transcript variant X2	1.66	0.731366	0.00151488	0.0251758	yes	up	1.0375	2.0475
gene-HRH1	HRH1	histamine receptor H1, transcript variant X1	2.178	1.12296	0.00152341	0.0252903	yes	up	0.4575	1.2125
gene-CALN1	CALN1	calneuron 1	46.083	5.52617	0.00152729	1	yes	up	0	0.08
gene-LOC106847118	LOC106847118	D-dopachrome decarboxylase-like	0.486	-1.04063	0.00153048	0.0253802	yes	down	272.272	158.382
gene-LOC123290048	LOC123290048	uncharacterized LOC123290048	41.988	5.3919	0.0015344	1	yes	up	0	0.0625
gene-IL5	IL5	interleukin 5, transcript variant X3	0.426	-1.23136	0.00153714	0.0254631	yes	down	3.68	1.8325
gene-AMOTL1	AMOTL1	angiomotin like 1, transcript variant X1	0.589	-0.763704	0.001545	0.0255641	yes	down	33.615	23.7375
gene-SDHB	SDHB	succinate dehydrogenase complex iron sulfur subunit B	0.634	-0.656405	0.00154657	0.0255641	yes	down	636.393	482.113
gene-MPZ	MPZ	myelin protein zero	0.138	-2.85341	0.00155242	0.0256058	yes	down	32.665	5.4775
gene-GFUS	GFUS	GDP-L-fucose synthase, transcript variant X2	0.607	-0.721178	0.00156322	0.0257562	yes	down	30.115	21.2425
gene-TPST1	TPST1	tyrosylprotein sulfotransferase 1, transcript variant X4	2.043	1.03047	0.00158852	0.0261157	yes	up	1.6075	3.99
gene-MAPK12	MAPK12	mitogen-activated protein kinase 12, transcript variant X1	0.616	-0.6986	0.00158941	0.0261157	yes	down	115.84	84.9175
gene-GRAMD2B	GRAMD2B	GRAM domain containing 2B, transcript variant X1	0.577	-0.793567	0.00159014	0.0261157	yes	down	2.24	1.5275
gene-CDA	CDA	cytidine deaminase, transcript variant X1	3.459	1.79023	0.00160413	0.0262439	yes	up	2.0725	8.68
gene-PDE7B	PDE7B	phosphodiesterase 7B, transcript variant X3	0.411	-1.28388	0.00160771	0.0262439	yes	down	7.6975	3.78
gene-CSF1R	CSF1R	colony stimulating factor 1 receptor, transcript variant X1	1.921	0.942218	0.00160792	0.0262439	yes	up	13.1275	29.8175
gene-GAL3ST3	GAL3ST3	galactose-3-O-sulfotransferase 3	0.306	-1.70875	0.00160796	0.0262439	yes	down	1.3325	0.485
gene-PPFIA4	PPFIA4	PTPRF interacting protein alpha 4, transcript variant X1	0.505	-0.985188	0.0016121	0.0262439	yes	down	3.5875	1.99
gene-NDUFA10	NDUFA10	NADH:ubiquinone oxidoreductase subunit A10, transcript variant X1	0.638	-0.64884	0.00161229	0.0262439	yes	down	301.27	228.447
gene-HS3ST3B1	HS3ST3B1	heparan sulfate-glucosamine 3-sulfotransferase 3B1	0.162	-2.62343	0.0016123	0.0262439	yes	down	0.2825	0.0575
gene-EBF1	EBF1	EBF transcription factor 1, transcript variant X5	1.971	0.97885	0.00161332	0.0262439	yes	up	1.0875	2.6075
gene-VCAN	VCAN	versican, transcript variant X1	2.034	1.02462	0.00164363	0.0267085	yes	up	2.91	6.8275
gene-TIGD2	TIGD2	tigger transposable element derived 2	0.522	-0.938888	0.00164955	0.0267765	yes	down	1.8125	1.1175
gene-CIDEA	CIDEA	cell death inducing DFFA like effector a, transcript variant X1	7.481	2.9032	0.00165165	0.0267822	yes	up	3.0175	29.84
gene-PALD1	PALD1	phosphatase domain containing paladin 1, transcript variant X1	2.284	1.19179	0.0016571	0.0268167	yes	up	1.73	4.8625
gene-SPATA20	SPATA20	spermatogenesis associated 20	0.288	-1.79519	0.00165831	0.0268167	yes	down	0.365	0.125
gene-LOC123289738	LOC123289738	uncharacterized LOC123289738	2.458	1.29772	0.00165902	0.0268167	yes	up	0.1675	0.5125
gene-HIPK4	HIPK4	homeodomain interacting protein kinase 4	0.3	-1.73851	0.0016622	0.0268399	yes	down	1.2925	0.4775
gene-ADD3	ADD3	adducin 3, transcript variant X7	2.022	1.01577	0.00166465	0.0268512	yes	up	2.63	6.2775
gene-BAP1	BAP1	BRCA1 associated protein 1, transcript variant X1	0.655	-0.610384	0.00166887	0.026891	yes	down	46.775	35.96
gene-CASK	CASK	calcium/calmodulin dependent serine protein kinase	2.002	1.00118	0.00167147	0.0269047	yes	up	1.1525	2.7225
gene-NDUFV3	NDUFV3	NADH:ubiquinone oxidoreductase subunit V3, transcript variant X1	0.615	-0.700343	0.00167377	0.0269135	yes	down	785.16	552.59
gene-SFN	SFN	stratifin	23.879	4.5777	0.00167436	1	yes	up	0.0125	0.41
gene-JUNB	JUNB	JunB proto-oncogene, AP-1 transcription factor subunit	1.859	0.894637	0.00167639	0.0269275	yes	up	26.3625	57.5075
gene-NKIRAS1	NKIRAS1	NFKB inhibitor interacting Ras like 1, transcript variant X1	0.564	-0.825508	0.00168583	0.0270451	yes	down	12.69	8.73
gene-SOX5	SOX5	SRY-box transcription factor 5, transcript variant X1	3.293	1.71962	0.00168724	0.0270451	yes	up	0.0475	0.185
gene-SRCIN1	SRCIN1	SRC kinase signaling inhibitor 1, transcript variant X1	1.765	0.819891	0.00169247	0.0271007	yes	up	0.4225	0.875
gene-KCNK2	KCNK2	potassium two pore domain channel subfamily K member 2	0.517	-0.950563	0.00170064	0.0272031	yes	down	237.43	154.985
gene-ACSM5	ACSM5	acyl-CoA synthetase medium chain family member 5	0.505	-0.985322	0.00170624	0.0272643	yes	down	5.535	3.4275
gene-ZNF576	ZNF576	zinc finger protein 576, transcript variant X1	0.63	-0.666113	0.00171245	0.0273351	yes	down	13.4575	9.5075
gene-LOC106842233	LOC106842233	uncharacterized LOC106842233, transcript variant X3	29.318	4.8737	0.00171557	1	yes	up	0	0.1275
gene-GFRA2	GFRA2	GDNF family receptor alpha 2, transcript variant X1	0.227	-2.13633	0.00174244	0.027785	yes	down	0.51	0.1375
gene-IPO5	IPO5	importin 5	0.582	-0.780253	0.00174622	0.0278163	yes	down	48.6975	33.07
gene-LOC123285604	LOC123285604	uncharacterized LOC123285604	0.324	-1.62799	0.00175921	0.0279942	yes	down	1.61	0.6525
gene-CD276	CD276	CD276 molecule, transcript variant X1	1.828	0.870651	0.00176815	0.0280935	yes	up	14.7425	32.5825
gene-JAZF1	JAZF1	JAZF zinc finger 1	2.089	1.06259	0.00176911	0.0280935	yes	up	0.3325	0.8375
gene-SLC38A4	SLC38A4	solute carrier family 38 member 4, transcript variant X2	0.309	-1.69402	0.00177305	0.0281271	yes	down	0.5	0.1875
gene-MRPS28	MRPS28	mitochondrial ribosomal protein S28	0.647	-0.628104	0.0017928	0.0283817	yes	down	26.9275	20.825
gene-ZBTB17	ZBTB17	zinc finger and BTB domain containing 17	0.617	-0.69616	0.0018024	0.0285043	yes	down	9.905	7.3325
gene-ZSCAN18	ZSCAN18	zinc finger and SCAN domain containing 18	0.331	-1.59657	0.00180461	0.0285098	yes	down	0.555	0.2175
gene-THEM6	THEM6	thioesterase superfamily member 6	0.269	-1.89413	0.00180857	0.028543	yes	down	0.22	0.07
gene-LOC106841008	LOC106841008	cytochrome b-c1 complex subunit 8, transcript variant X2	0.621	-0.687035	0.00181506	0.0286114	yes	down	3317.32	2415.29
gene-EFR3B	EFR3B	EFR3 homolog B, transcript variant X1	0.526	-0.92704	0.00181696	0.0286114	yes	down	1.4225	0.905
gene-FIZ1	FIZ1	FLT3 interacting zinc finger 1	0.589	-0.764529	0.00181849	0.0286114	yes	down	7.51	5.1025
gene-RHBG	RHBG	Rh family B glycoprotein	10.989	3.45798	0.00182183	0.0286346	yes	up	0.03	0.425
gene-FNDC3A	FNDC3A	fibronectin type III domain containing 3A, transcript variant X3	1.76	0.815857	0.00182939	0.0287241	yes	up	1.74	2.9775
gene-HOXC12	HOXC12	homeobox C12, transcript variant X1	24.983	4.6429	0.00183861	1	yes	up	0.0025	0.105
gene-HSPB2	HSPB2	heat shock protein family B (small) member 2, transcript variant X1	1.526	0.610062	0.00184044	0.0288593	yes	up	118.522	211.607
gene-LOC106829574	LOC106829574	uncharacterized LOC106829574	0.246	-2.02276	0.00184176	0.0288593	yes	down	2.6325	0.69
gene-RPL37A	RPL37A	ribosomal protein L37a, transcript variant X1	0.621	-0.686961	0.00184428	0.0288692	yes	down	1910.43	1402.11
gene-MTMR12	MTMR12	myotubularin related protein 12	2.053	1.03782	0.00184717	0.0288851	yes	up	0.7	1.73
gene-FA2H	FA2H	fatty acid 2-hydroxylase	0.043	-4.52721	0.00185629	1	yes	down	0.13	0.005
gene-HIC1	HIC1	HIC ZBTB transcriptional repressor 1, transcript variant X1	1.924	0.944157	0.00186023	0.0290598	yes	up	4.46	10.335
gene-FSTL1	FSTL1	follistatin like 1	1.987	0.990528	0.00186474	0.0291005	yes	up	56.2975	134.96
gene-DMXL2	DMXL2	Dmx like 2, transcript variant X1	2.801	1.48617	0.0018685	0.0291296	yes	up	0.07	0.2325
gene-GLIS2	GLIS2	GLIS family zinc finger 2, transcript variant X1	2.523	1.33499	0.00187217	0.0291573	yes	up	2.7575	8.4825
gene-LOC106827718	LOC106827718	acyl-coenzyme A thioesterase 1-like	0.454	-1.13883	0.00187453	0.0291644	yes	down	31.26	16.1975
gene-SLC37A1	SLC37A1	solute carrier family 37 member 1, transcript variant X5	0.555	-0.848686	0.00187647	0.029165	yes	down	8.9475	5.7025
gene-LOC106828666	LOC106828666	immunoglobulin heavy variable 4-30-4-like	15.136	3.91992	0.0018787	0.0291703	yes	up	0.22	3.9
gene-SOAT1	SOAT1	sterol O-acyltransferase 1, transcript variant X1	1.947	0.961123	0.00188569	0.0292492	yes	up	0.83	1.925
gene-STIP1	STIP1	stress induced phosphoprotein 1	0.594	-0.75226	0.00189604	0.029364	yes	down	102.662	72.715
gene-LOC106826781	LOC106826781	immunoglobulin lambda variable 1-40-like	26.912	4.7502	0.00189692	0.029364	yes	up	0.17	3.4375
gene-HMGCL	HMGCL	3-hydroxy-3-methylglutaryl-CoA lyase, transcript variant X1	0.609	-0.716612	0.00190415	0.0294462	yes	down	15.04	10.8925
gene-MRPS36	MRPS36	mitochondrial ribosomal protein S36	0.617	-0.697273	0.00190937	0.0294973	yes	down	53.0375	38.4275
gene-LOC123286451	LOC123286451	uncharacterized LOC123286451	4.006	2.00203	0.00191525	0.0295584	yes	up	0.1025	0.505
gene-TNNI2	TNNI2	troponin I2, fast skeletal type	2.436	1.28448	0.00191906	0.0295874	yes	up	8723.95	24697.4
gene-LOC106835519	LOC106835519	transmembrane ascorbate-dependent reductase CYB561, transcript variant X1	2.618	1.38851	0.00192193	0.0295909	yes	up	1.9625	6.4075
gene-LOC106830576	LOC106830576	uncharacterized LOC106830576, transcript variant X1	0.367	-1.44779	0.00192444	0.0295909	yes	down	3.2225	1.605
gene-MCAM	MCAM	melanoma cell adhesion molecule, transcript variant X1	2.043	1.03067	0.00192507	0.0295909	yes	up	18.2325	45.9125
gene-LOC106841670	LOC106841670	syndecan binding protein, transcript variant X1	1.588	0.66756	0.00193072	0.0296481	yes	up	13.0525	24.76
gene-PROX1	PROX1	prospero homeobox 1, transcript variant X3	0.388	-1.3668	0.00194588	0.0298302	yes	down	2.0975	0.9875
gene-SLC30A7	SLC30A7	solute carrier family 30 member 7, transcript variant X1	2.211	1.14479	0.00194646	0.0298302	yes	up	0.3725	1.095
gene-ARPC5	ARPC5	actin related protein 2/3 complex subunit 5	1.635	0.70892	0.0019501	0.0298312	yes	up	6.215	12.18
gene-LOC106842890	LOC106842890	NADH dehydrogenase [ubiquinone] 1 subunit C2	0.631	-0.663678	0.00195041	0.0298312	yes	down	484.57	363.447
gene-FBN3	FBN3	fibrillin 3	3.308	1.7258	0.00195625	0.0298907	yes	up	0.28	1.0625
gene-RPL18	RPL18	ribosomal protein L18	0.624	-0.680757	0.00195986	0.0299162	yes	down	771.173	577.452
gene-EYA1	EYA1	EYA transcriptional coactivator and phosphatase 1, transcript variant X5	1.624	0.699316	0.00197108	0.0300575	yes	up	3.3875	6.5375
gene-LOC106840040	LOC106840040	uncharacterized LOC106840040	7.104	2.82863	0.00197663	0.0301122	yes	up	0.185	1.4875
gene-GNB4	GNB4	G protein subunit beta 4, transcript variant X5	1.879	0.910199	0.00198128	0.0301532	yes	up	0.4825	1.085
gene-LOC106831839	LOC106831839	cardiotrophin-1-like	0.55	-0.862009	0.00198593	0.0301924	yes	down	8.0075	3.535
gene-SLC25A26	SLC25A26	solute carrier family 25 member 26, transcript variant X1	0.542	-0.883634	0.00198906	0.0301924	yes	down	34.725	22.075
gene-KIAA1217	KIAA1217	KIAA1217 ortholog	0.561	-0.833394	0.00198976	0.0301924	yes	down	26.6175	16.555
gene-ADRA2A	ADRA2A	adrenoceptor alpha 2A, transcript variant X1	3.122	1.64251	0.00199761	0.0302817	yes	up	0.2475	0.955
gene-FBLN2	FBLN2	fibulin 2	1.938	0.954849	0.00200029	0.0302923	yes	up	32.945	77.3525
gene-GRIN2C	GRIN2C	glutamate ionotropic receptor NMDA type subunit 2C, transcript variant X1	2.698	1.43183	0.00201156	0.0304331	yes	up	0.15	0.505
gene-LOC106845049	LOC106845049	uncharacterized LOC106845049, transcript variant X1	0.632	-0.662187	0.00202096	0.0305452	yes	down	316.91	244.195
gene-YBEY	YBEY	ybeY metalloendoribonuclease, transcript variant X1	0.591	-0.758254	0.00202318	0.0305487	yes	down	14.045	9.8775
gene-KIDINS220	KIDINS220	kinase D interacting substrate 220, transcript variant X1	1.684	0.751567	0.00203304	0.0306673	yes	up	5.2	10.1525
gene-YWHAZ	YWHAZ	tyrosine 3-monooxygenase/tryptophan 5-monooxygenase activation protein zeta, transcript variant X1	1.653	0.725511	0.00203967	0.0307372	yes	up	9.71	19.385
gene-NDUFA3	NDUFA3	NADH:ubiquinone oxidoreductase subunit A3, transcript variant X1	0.63	-0.666892	0.00204218	0.0307448	yes	down	197.445	147.11
gene-NUDT17	NUDT17	nudix hydrolase 17, transcript variant X1	0.43	-1.21716	0.00205039	0.0308382	yes	down	2.635	1.3725
gene-ABCA4	ABCA4	ATP binding cassette subfamily A member 4, transcript variant X1	3.861	1.94904	0.00206326	0.0309777	yes	up	0.065	0.295
gene-TEX49	TEX49	testis expressed 49, transcript variant X1	0.566	-0.821783	0.0020637	0.0309777	yes	down	21.915	15.61
gene-NUP50	NUP50	nucleoporin 50, transcript variant X2	1.716	0.779377	0.0020753	0.0311215	yes	up	3.9775	8.2225
gene-C1QTNF1	C1QTNF1	C1q and TNF related 1, transcript variant X2	2.007	1.00531	0.00208237	0.0311665	yes	up	10.055	24.8475
gene-MZT2B	MZT2B	mitotic spindle organizing protein 2B, transcript variant X4	0.621	-0.687893	0.00209	0.0312307	yes	down	146.26	110.95
gene-TTPA	TTPA	alpha tocopherol transfer protein, transcript variant X1	0.217	-2.20504	0.00209225	0.0312307	yes	down	0.5725	0.1425
gene-RASSF2	RASSF2	Ras association domain family member 2	1.898	0.924244	0.0021088	0.0314396	yes	up	0.9125	2.0825
gene-EDEM1	EDEM1	ER degradation enhancing alpha-mannosidase like protein 1	1.665	0.735482	0.00211729	0.0315164	yes	up	2.6075	5.24
gene-CORO1C	CORO1C	coronin 1C, transcript variant X2	1.734	0.79389	0.0021188	0.0315164	yes	up	6.6375	13.4725
gene-MCTS1	MCTS1	MCTS1 re-initiation and release factor, transcript variant X1	0.518	-0.94979	0.0021224	0.0315164	yes	down	7.08	4.375
gene-EVA1C	EVA1C	eva-1 homolog C, transcript variant X1	2.766	1.46765	0.00212448	0.0315164	yes	up	1.8575	6.3175
gene-ANP32A	ANP32A	acidic nuclear phosphoprotein 32 family member A, transcript variant X1	0.64	-0.64465	0.00212585	0.0315164	yes	down	13.2025	9.985
gene-ALG12	ALG12	ALG12 alpha-1,6-mannosyltransferase	0.656	-0.608852	0.00212748	0.0315164	yes	down	27.7625	21.66
gene-MVB12B	MVB12B	multivesicular body subunit 12B, transcript variant X1	0.552	-0.858512	0.00212832	0.0315164	yes	down	17.395	11.7225
gene-GATD3	GATD3	glutamine amidotransferase class 1 domain containing 3, transcript variant X1	0.561	-0.834153	0.00213111	0.0315272	yes	down	223.808	148.435
gene-CELF2	CELF2	CUGBP Elav-like family member 2, transcript variant X2	1.834	0.875051	0.00214798	0.031726	yes	up	0.935	2.0625
gene-KLHDC9	KLHDC9	kelch domain containing 9, transcript variant X1	2.613	1.3858	0.00214868	0.031726	yes	up	0.81	2.4775
gene-GLI3	GLI3	GLI family zinc finger 3	2.347	1.2307	0.00216087	0.0318754	yes	up	0.3375	0.97
gene-RPS3A	RPS3A	ribosomal protein S3A	0.545	-0.874947	0.0021756	0.0320337	yes	down	728.555	460.637
gene-RELB	RELB	RELB proto-oncogene, NF-kB subunit	2.894	1.53318	0.00217577	0.0320337	yes	up	1.56	5.4475
gene-FBP2	FBP2	fructose-bisphosphatase 2	2.388	1.25551	0.00218023	0.0320686	yes	up	158.975	444.66
gene-DPH1	DPH1	diphthamide biosynthesis 1, transcript variant X1	0.579	-0.78723	0.00218399	0.0320932	yes	down	5.055	3.39
gene-LDHA	LDHA	lactate dehydrogenase A, transcript variant X1	2.268	1.18169	0.00221305	0.0324866	yes	up	1111.95	2976.18
gene-PRORP	PRORP	protein only RNase P catalytic subunit	0.626	-0.675412	0.00221499	0.0324866	yes	down	5.455	4.085
gene-MXD1	MXD1	MAX dimerization protein 1, transcript variant X1	1.978	0.984122	0.00221782	0.0324913	yes	up	1.19	2.7775
gene-LOC106846641	LOC106846641	zinc finger protein 135, transcript variant X1	0.511	-0.967503	0.00221955	0.0324913	yes	down	1.7625	1.105
gene-IRX3	IRX3	iroquois homeobox 3	0.049	-4.33668	0.00222533	0.032545	yes	down	4.0475	0.2575
gene-KCNN3	KCNN3	potassium calcium-activated channel subfamily N member 3, transcript variant X1	1.929	0.947672	0.0022357	0.0326654	yes	up	6.06	12.4075
gene-CIAO3	CIAO3	cytosolic iron-sulfur assembly component 3, transcript variant X1	0.631	-0.665256	0.00224154	0.0327196	yes	down	20.225	15.03
gene-CD44	CD44	CD44 molecule (Indian blood group), transcript variant X1	2.142	1.09868	0.00224486	0.032737	yes	up	22.1925	54.8175
gene-SOX9	SOX9	SRY-box transcription factor 9	2.386	1.25436	0.00225171	0.0328057	yes	up	0.8925	2.4825
gene-USP18	USP18	ubiquitin specific peptidase 18	1.729	0.79002	0.00225787	0.0328643	yes	up	6.3925	13.445
gene-BSG	BSG	basigin (Ok blood group)	0.57	-0.811668	0.00226711	0.0329676	yes	down	781.513	531.245
gene-C1S	C1S	complement C1s, transcript variant X2	2.225	1.1537	0.00227418	0.0329991	yes	up	16.49	44.26
gene-LOC106846639	LOC106846639	extracellular calcium-sensing receptor	0.114	-3.13318	0.00227439	0.0329991	yes	down	0.1725	0.025
gene-CD248	CD248	CD248 molecule	2.46	1.29841	0.00227573	0.0329991	yes	up	11.195	34.54
gene-AMZ2	AMZ2	archaelysin family metallopeptidase 2, transcript variant X5	0.576	-0.796263	0.00228662	0.0331257	yes	down	31.275	21.84
gene-KIF3B	KIF3B	kinesin family member 3B, transcript variant X3	1.932	0.950184	0.00228897	0.0331286	yes	up	0.755	1.705
gene-IGFBP4	IGFBP4	insulin like growth factor binding protein 4	2.016	1.01119	0.00229847	0.0332348	yes	up	32.975	81.865
gene-RAB3A	RAB3A	RAB3A, member RAS oncogene family	0.517	-0.951243	0.00230171	0.0332504	yes	down	57.355	35.38
gene-SLC22A1	SLC22A1	solute carrier family 22 member 1	42.679	5.41546	0.00231438	1	yes	up	0	0.2375
gene-LOC123281114	LOC123281114	uncharacterized LOC123281114, transcript variant X2	0.106	-3.24292	0.00232095	0.0334967	yes	down	4.645	0.45
gene-BPGM	BPGM	bisphosphoglycerate mutase, transcript variant X4	1.826	0.868396	0.00232922	0.0335845	yes	up	10.775	22.7725
gene-HDHD2	HDHD2	haloacid dehalogenase like hydrolase domain containing 2, transcript variant X1	0.609	-0.71542	0.00233372	0.0336178	yes	down	16.125	11.5525
gene-TMEM233	TMEM233	transmembrane protein 233, transcript variant X1	2.393	1.25866	0.00233728	0.0336376	yes	up	17.1825	49.4475
gene-UBXN10	UBXN10	UBX domain protein 10, transcript variant X4	0.343	-1.54506	0.0023424	0.0336797	yes	down	1.27	0.5325
gene-WEE1	WEE1	WEE1 G2 checkpoint kinase, transcript variant X1	2.337	1.22479	0.00234782	0.0337261	yes	up	0.565	1.59
gene-LOC106825581	LOC106825581	aldehyde oxidase-like	1.59	0.669014	0.00235232	0.0337592	yes	up	10.965	20.6225
gene-DDX5	DDX5	DEAD-box helicase 5	2.004	1.00304	0.00235502	0.0337663	yes	up	34.24	83.365
gene-SRGAP1	SRGAP1	SLIT-ROBO Rho GTPase activating protein 1, transcript variant X1	2.644	1.4029	0.00235771	0.0337734	yes	up	0.195	0.605
gene-SHANK2	SHANK2	SH3 and multiple ankyrin repeat domains 2	0.341	-1.55095	0.00236087	0.033787	yes	down	189.48	209.89
gene-STX11	STX11	syntaxin 11, transcript variant X1	2.058	1.04128	0.00237573	0.033968	yes	up	0.945	2.3025
gene-RIPOR2	RIPOR2	RHO family interacting cell polarization regulator 2, transcript variant X1	0.436	-1.19725	0.00239497	0.0341905	yes	down	4.255	2.3
gene-CBY1	CBY1	chibby family member 1, beta catenin antagonist, transcript variant X1	0.631	-0.665095	0.00239793	0.0341905	yes	down	53.585	40.07
gene-TEN1	TEN1	TEN1 subunit of CST complex, transcript variant X1	0.506	-0.98186	0.00242229	0.0344911	yes	down	21.5025	12.8625
gene-NT5DC3	NT5DC3	5'-nucleotidase domain containing 3	0.626	-0.674944	0.00242431	0.0344911	yes	down	9.09	7.0925
gene-MRPL28	MRPL28	mitochondrial ribosomal protein L28	0.582	-0.781321	0.00242578	0.0344911	yes	down	75.635	51.795
gene-LOC106834999	LOC106834999	E3 ubiquitin-protein ligase RNF4	1.87	0.902878	0.00243629	0.0346084	yes	up	3.8925	8.7025
gene-ARPC5L	ARPC5L	actin related protein 2/3 complex subunit 5 like	0.567	-0.818812	0.00244116	0.0346456	yes	down	48.1125	32.15
gene-DEPP1	DEPP1	DEPP1 autophagy regulator, transcript variant X1	1.961	0.971396	0.0024557	0.0348005	yes	up	7.42	17.0675
gene-MRPL14	MRPL14	mitochondrial ribosomal protein L14, transcript variant X1	0.644	-0.634495	0.00245662	0.0348005	yes	down	112.915	86.7875
gene-LOC123278030	LOC123278030	uncharacterized LOC123278030	0.581	-0.782422	0.00246535	0.0348921	yes	down	266.155	181.352
gene-YDJC	YDJC	YdjC chitooligosaccharide deacetylase homolog, transcript variant X1	0.327	-1.61163	0.00246785	0.0348953	yes	down	0.8775	0.35
gene-LOC123276376	LOC123276376	uncharacterized LOC123276376	3.258	1.70402	0.0024756	0.0349726	yes	up	0.155	0.6175
gene-TSPAN11	TSPAN11	tetraspanin 11, transcript variant X1	3.144	1.65243	0.00247788	0.0349728	yes	up	0.455	1.805
gene-LOC106827869	LOC106827869	SPHK1 interactor, AKAP domain containing	5.628	2.49274	0.00253677	0.0357711	yes	up	0.03	0.2075
gene-TENM4	TENM4	teneurin transmembrane protein 4	2.416	1.27263	0.00254626	0.0358718	yes	up	0.3225	0.9475
gene-CDR2	CDR2	cerebellar degeneration related protein 2	2.802	1.4863	0.00255959	0.0360267	yes	up	0.6875	2.38
gene-LOC106837353	LOC106837353	uncharacterized LOC106837353	2.703	1.43482	0.00256219	0.0360301	yes	up	24.9	76.32
gene-SPON2	SPON2	spondin 2, transcript variant X1	2.15	1.10426	0.00256692	0.0360637	yes	up	11.8075	31.01
gene-ALOX5	ALOX5	arachidonate 5-lipoxygenase	2.289	1.19458	0.00256954	0.0360675	yes	up	0.5	1.36
gene-ARRDC5	ARRDC5	arrestin domain containing 5	2.884	1.52825	0.00260013	0.0364635	yes	up	0.3625	1.2475
gene-FAM78B	FAM78B	family with sequence similarity 78 member B	0.278	-1.84668	0.00260396	0.0364839	yes	down	0.595	0.2
gene-PLA2G2C	PLA2G2C	phospholipase A2 group IIC, transcript variant X8	0.171	-2.54772	0.00263219	0.0368458	yes	down	0.9	0.145
gene-PROC	PROC	protein C, inactivator of coagulation factors Va and VIIIa, transcript variant X1	0.222	-2.17162	0.00263657	0.0368653	yes	down	1.84	0.46
gene-IRX1	IRX1	iroquois homeobox 1	4.619	2.20761	0.00263838	0.0368653	yes	up	0.1625	0.9025
gene-LOC106839645	LOC106839645	uncharacterized LOC106839645	0.479	-1.06245	0.00265726	0.0370736	yes	down	2.3575	1.3025
gene-LOC123277178	LOC123277178	uncharacterized LOC123277178	0.138	-2.85541	0.00265811	0.0370736	yes	down	1.125	0.185
gene-LOC106839959	LOC106839959	non-compact myelin associated protein, transcript variant X1	0.166	-2.59205	0.00266118	0.0370827	yes	down	0.6475	0.13
gene-MCEE	MCEE	methylmalonyl-CoA epimerase, transcript variant X1	0.597	-0.743146	0.00266834	0.0371196	yes	down	18.185	12.7375
gene-UBR5	UBR5	ubiquitin protein ligase E3 component n-recognin 5, transcript variant X1	1.677	0.746022	0.00266867	0.0371196	yes	up	4.7675	9.3825
gene-CYGB	CYGB	cytoglobin, transcript variant X1	1.755	0.811445	0.00267599	0.0371878	yes	up	5.1575	11.525
gene-NOTCH2	NOTCH2	notch receptor 2	1.995	0.996216	0.00269839	0.0374651	yes	up	3.0575	7.48
gene-LOC123287788	LOC123287788	immunoglobulin lambda-like polypeptide 1	9.63	3.2676	0.00270902	0.0375669	yes	up	17.08	207.748
gene-LYRM1	LYRM1	LYR motif containing 1, transcript variant X1	0.588	-0.766967	0.00271061	0.0375669	yes	down	6.8425	4.7475
gene-CCM2	CCM2	CCM2 scaffold protein, transcript variant X2	0.648	-0.626236	0.00272982	0.037799	yes	down	26.3325	20.635
gene-NAAA	NAAA	N-acylethanolamine acid amidase, transcript variant X2	1.87	0.903319	0.00273443	0.0378288	yes	up	2.1175	4.8325
gene-TAMALIN	TAMALIN	trafficking regulator and scaffold protein tamalin	1.906	0.930796	0.00274829	0.0379863	yes	up	6.0525	14
gene-DOCK10	DOCK10	dedicator of cytokinesis 10, transcript variant X1	2.046	1.03316	0.00275668	0.0380377	yes	up	0.2525	0.62
gene-EBF2	EBF2	EBF transcription factor 2	1.873	0.90504	0.00275696	0.0380377	yes	up	0.975	2.175
gene-MAPKAPK3	MAPKAPK3	MAPK activated protein kinase 3, transcript variant X1	0.659	-0.601701	0.00278759	0.038356	yes	down	41.395	32.535
gene-PRDX2	PRDX2	peroxiredoxin 2	0.619	-0.691764	0.00278832	0.038356	yes	down	712.867	529.033
gene-ITPKB	ITPKB	inositol-trisphosphate 3-kinase B	1.914	0.936942	0.00278885	0.038356	yes	up	4.4775	10.46
gene-ABCC3	ABCC3	ATP binding cassette subfamily C member 3	1.913	0.935655	0.00279002	0.038356	yes	up	0.41	0.94
gene-LOC123286123	LOC123286123	uncharacterized LOC123286123	0.141	-2.82208	0.00280847	0.0385406	yes	down	0.37	0.0625
gene-ARID5A	ARID5A	AT-rich interaction domain 5A, transcript variant X1	2.423	1.27704	0.00282376	0.0386906	yes	up	2.6625	7.9225
gene-SLC25A13	SLC25A13	solute carrier family 25 member 13, transcript variant X1	0.439	-1.18785	0.00282444	0.0386906	yes	down	2.4725	1.2875
gene-RPS5	RPS5	ribosomal protein S5	0.663	-0.593033	0.00283805	0.0388078	yes	down	1045.78	821.1
gene-LOC106847168	LOC106847168	uncharacterized LOC106847168, transcript variant X2	2.549	1.34976	0.00284458	0.0388624	yes	up	0.9375	2.66
gene-SFXN3	SFXN3	sideroflexin 3, transcript variant X2	1.96	0.970997	0.00284717	0.0388632	yes	up	5.8675	14.0225
gene-SPRN	SPRN	shadow of prion protein, transcript variant X1	2.039	1.02786	0.00285806	0.0389745	yes	up	0.805	1.98
gene-MED10	MED10	mediator complex subunit 10	0.623	-0.682957	0.00286139	0.0389745	yes	down	10.855	8.06
gene-ABLIM1	ABLIM1	actin binding LIM protein 1, transcript variant X1	0.435	-1.20091	0.00286294	0.0389745	yes	down	49.2075	25.25
gene-LOC123280641	LOC123280641	SLAM family member 5-like	1.947	0.961411	0.0028704	0.0390415	yes	up	0.3425	0.795
gene-LOC123289488	LOC123289488	uncharacterized LOC123289488	9.263	3.21145	0.00288631	0.0392232	yes	up	0.015	0.175
gene-PFDN2	PFDN2	prefoldin subunit 2, transcript variant X1	0.619	-0.692538	0.00289856	0.0393364	yes	down	70.2125	51.5075
gene-LOC123288316	LOC123288316	uncharacterized LOC123288316	0.308	-1.6994	0.00290418	0.0393364	yes	down	3.445	1.0075
gene-GADL1	GADL1	glutamate decarboxylase like 1, transcript variant X1	2.003	1.00246	0.00290561	0.0393364	yes	up	86.2925	168.683
gene-CELSR1	CELSR1	cadherin EGF LAG seven-pass G-type receptor 1, transcript variant X1	3.28	1.71386	0.00290658	0.0393364	yes	up	0.035	0.1425
gene-CEBPZOS	CEBPZOS	CEBPZ opposite strand, transcript variant X4	0.632	-0.661254	0.00290745	0.0393364	yes	down	52.5875	37.7125
gene-TLR4	TLR4	toll like receptor 4, transcript variant X1	1.87	0.90307	0.00291796	0.0394438	yes	up	5.17	11.54
gene-TCHHL1	TCHHL1	trichohyalin like 1	1.84	0.879667	0.0029441	0.0397594	yes	up	0.805	1.7475
gene-OGFOD1	OGFOD1	2-oxoglutarate and iron dependent oxygenase domain containing 1, transcript variant X1	0.634	-0.658053	0.00294648	0.0397594	yes	down	12.9075	9.8875
gene-KIAA0040	KIAA0040	KIAA0040 ortholog, transcript variant X3	1.675	0.744217	0.00295192	0.0397664	yes	up	3.7075	7.4275
gene-ALDOC	ALDOC	aldolase, fructose-bisphosphate C, transcript variant X1	4.757	2.25002	0.00295218	0.0397664	yes	up	5.455	33.705
gene-LOC106846429	LOC106846429	immunoglobulin heavy constant gamma 1-like	11.222	3.48826	0.00295488	0.0397679	yes	up	3.0175	43.06
gene-YBX1	YBX1	Y-box binding protein 1, transcript variant X1	0.536	-0.900281	0.00296704	0.0398966	yes	down	946.805	584.442
gene-RPL35A	RPL35A	ribosomal protein L35a, transcript variant X1	0.638	-0.649105	0.00297659	0.0399899	yes	down	565.855	429.692
gene-NUDT16L1	NUDT16L1	nudix hydrolase 16 like 1, transcript variant X1	0.447	-1.16177	0.00298214	0.0400295	yes	down	6.015	3.2275
gene-RCCD1	RCCD1	RCC1 domain containing 1, transcript variant X2	0.533	-0.908063	0.00301234	0.0403828	yes	down	4.225	2.8325
gene-METAP1D	METAP1D	methionyl aminopeptidase type 1D, mitochondrial, transcript variant X1	0.453	-1.14094	0.00301372	0.0403828	yes	down	14.56	7.965
gene-C8H22orf31	C8H22orf31	chromosome 8 C22orf31 homolog	0.063	-3.97997	0.0030175	1	yes	down	0.415	0.0325
gene-PPCDC	PPCDC	phosphopantothenoylcysteine decarboxylase, transcript variant X3	0.492	-1.02191	0.00302691	0.0405241	yes	down	4.75	2.73
gene-KIAA0408	KIAA0408	KIAA0408 ortholog	2.195	1.13392	0.00303749	0.0406304	yes	up	1.4725	3.83
gene-GPCPD1	GPCPD1	glycerophosphocholine phosphodiesterase 1, transcript variant X2	2.573	1.36352	0.00304962	0.0407217	yes	up	11.3875	31.925
gene-ACTG1	ACTG1	actin gamma 1	1.637	0.711041	0.00305541	0.0407282	yes	up	419.255	830.94
gene-TANGO2	TANGO2	transport and golgi organization 2 homolog, transcript variant X3	0.582	-0.780894	0.00305828	0.0407311	yes	down	38.0325	25.695
gene-C20H11orf52	C20H11orf52	chromosome 20 C11orf52 homolog, transcript variant X1	0.455	-1.13585	0.00308378	0.0410021	yes	down	23.61	12.685
gene-SCNM1	SCNM1	sodium channel modifier 1, transcript variant X1	0.655	-0.610971	0.00308397	0.0410021	yes	down	24.745	19.27
gene-MRPL17	MRPL17	mitochondrial ribosomal protein L17	0.662	-0.594444	0.00309471	0.0410827	yes	down	69.8225	55.5525
gene-SCFD2	SCFD2	sec1 family domain containing 2, transcript variant X1	0.629	-0.668938	0.00309538	0.0410827	yes	down	13.0225	9.2475
gene-LOC106823945	LOC106823945	sulfotransferase 1C2, transcript variant X1	9.858	3.30135	0.00311107	0.0412552	yes	up	0.0325	0.3975
gene-LRSAM1	LRSAM1	leucine rich repeat and sterile alpha motif containing 1, transcript variant X1	0.627	-0.674195	0.00312066	0.0413125	yes	down	7.4375	5.565
gene-CDYL2	CDYL2	chromodomain Y like 2, transcript variant X1	2.192	1.13222	0.00312076	0.0413125	yes	up	0.2225	0.5875
gene-LOC123275958	LOC123275958	uncharacterized LOC123275958, transcript variant X2	0.282	-1.82728	0.00312522	0.0413358	yes	down	0.32	0.105
gene-LOC106833281	LOC106833281	purine nucleoside phosphorylase-like, transcript variant X1	1.83	0.8716	0.00313501	0.0414054	yes	up	1.61	3.555
gene-LOC106838270	LOC106838270	uncharacterized LOC106838270, transcript variant X2	0.36	-1.47502	0.00313806	0.0414054	yes	down	6.4675	2.5775
gene-CMC1	CMC1	C-X9-C motif containing 1, transcript variant X1	0.652	-0.616904	0.00313857	0.0414054	yes	down	32.9325	25.5925
gene-CAMK1D	CAMK1D	calcium/calmodulin dependent protein kinase ID, transcript variant X1	3.067	1.61698	0.00315453	0.0415802	yes	up	0.765	2.9025
gene-ACTN3	ACTN3	actinin alpha 3, transcript variant X1	2.514	1.32989	0.00317741	0.0418425	yes	up	759.08	2220.81
gene-ADAMTS8	ADAMTS8	ADAM metallopeptidase with thrombospondin type 1 motif 8	0.318	-1.6546	0.00317988	0.0418425	yes	down	1.375	0.5025
gene-LYRM7	LYRM7	LYR motif containing 7, transcript variant X1	0.49	-1.02801	0.00318313	0.0418494	yes	down	4.8575	2.825
gene-POLR2E	POLR2E	RNA polymerase II, I and III subunit E	0.608	-0.71686	0.00320123	0.0420514	yes	down	152.985	110.86
gene-PFKFB1	PFKFB1	6-phosphofructo-2-kinase/fructose-2,6-biphosphatase 1, transcript variant X1	1.687	0.754625	0.00321671	0.0422187	yes	up	32.51	62.9375
gene-NEIL2	NEIL2	nei like DNA glycosylase 2, transcript variant X1	0.557	-0.844906	0.00322178	0.0422491	yes	down	1.84	1.3025
gene-ERAL1	ERAL1	Era like 12S mitochondrial rRNA chaperone 1, transcript variant X1	0.589	-0.763436	0.00324659	0.0424901	yes	down	25.92	18.2525
gene-ETFA	ETFA	electron transfer flavoprotein subunit alpha, transcript variant X1	0.578	-0.79119	0.00324743	0.0424901	yes	down	187.32	123.035
gene-THTPA	THTPA	thiamine triphosphatase, transcript variant X1	0.595	-0.748959	0.00324846	0.0424901	yes	down	44.715	31.8675
gene-LYN	LYN	LYN proto-oncogene, Src family tyrosine kinase, transcript variant X1	1.639	0.712914	0.00326179	0.0426281	yes	up	2.1075	4.105
gene-BCKDHA	BCKDHA	branched chain keto acid dehydrogenase E1 subunit alpha, transcript variant X1	0.626	-0.67627	0.00326783	0.0426696	yes	down	89.7775	66.745
gene-TPT1	TPT1	tumor protein, translationally-controlled 1	0.563	-0.827933	0.00327052	0.0426696	yes	down	4331.89	2755.82
gene-LOC106836606	LOC106836606	protein FAM169B, transcript variant X1	3.469	1.79435	0.0032767	0.0427139	yes	up	0.325	1.2325
gene-MEOX1	MEOX1	mesenchyme homeobox 1, transcript variant X1	2.453	1.29442	0.00328799	0.0428247	yes	up	3.7725	11.2375
gene-CTSL	CTSL	cathepsin L	0.533	-0.908985	0.00329318	0.0428356	yes	down	2.475	1.5925
gene-LOC123290122	LOC123290122	uncharacterized LOC123290122	4.791	2.26033	0.00329465	0.0428356	yes	up	0.6575	3.8375
gene-MRPS11	MRPS11	mitochondrial ribosomal protein S11	0.645	-0.632726	0.00329719	0.0428356	yes	down	115.315	88.05
gene-HAS3	HAS3	hyaluronan synthase 3, transcript variant X1	2.629	1.39462	0.00330475	0.0428975	yes	up	0.3575	1.145
gene-FJX1	FJX1	four-jointed box kinase 1	2.349	1.23183	0.00332565	0.0431323	yes	up	0.535	1.53
gene-COL5A1	COL5A1	collagen type V alpha 1 chain	2.024	1.01748	0.00333691	0.0432419	yes	up	25.64	63.735
gene-LOC106840188	LOC106840188	holocytochrome c-type synthase, transcript variant X2	0.592	-0.757233	0.00334149	0.0432647	yes	down	27.17	19.22
gene-NAV1	NAV1	neuron navigator 1, transcript variant X1	1.727	0.788427	0.00334712	0.0433011	yes	up	3.625	7.4575
gene-GNAZ	GNAZ	G protein subunit alpha z, transcript variant X1	0.427	-1.2288	0.00335746	0.0433952	yes	down	0.99	0.5
gene-MRPL11	MRPL11	mitochondrial ribosomal protein L11, transcript variant X3	0.656	-0.609071	0.00336005	0.0433952	yes	down	61.345	47.8325
gene-GCH1	GCH1	GTP cyclohydrolase 1, transcript variant X3	2.076	1.05388	0.00336367	0.0434054	yes	up	1.3575	3.47
gene-SLC12A9	SLC12A9	solute carrier family 12 member 9, transcript variant X1	1.638	0.711846	0.0033754	0.0435203	yes	up	1.4	2.8325
gene-DDO	DDO	D-aspartate oxidase, transcript variant X1	1.897	0.923405	0.00338227	0.0435723	yes	up	26.52	51.49
gene-LOC106827964	LOC106827964	anoctamin-7-like	0.547	-0.869164	0.00339367	0.0436575	yes	down	0.5775	0.38
gene-PIK3R5	PIK3R5	phosphoinositide-3-kinase regulatory subunit 5	2.23	1.15694	0.00339457	0.0436575	yes	up	0.32	0.85
gene-LOC106822651	LOC106822651	zinc finger protein 665-like	0.441	-1.18147	0.00341158	0.0438395	yes	down	0.4475	0.2375
gene-ADAM17	ADAM17	ADAM metallopeptidase domain 17, transcript variant X1	1.628	0.703115	0.00341674	0.0438691	yes	up	2.4975	4.5725
gene-ACOT13	ACOT13	acyl-CoA thioesterase 13, transcript variant X1	0.629	-0.668577	0.00342166	0.0438956	yes	down	73.8675	51.2925
gene-LOC123283109	LOC123283109	uncharacterized LOC123283109, transcript variant X2	9.097	3.18532	0.00342879	0.0439152	yes	up	0.035	0.3125
gene-SLC1A7	SLC1A7	solute carrier family 1 member 7, transcript variant X1	2.073	1.05206	0.00343176	0.0439152	yes	up	0.92	2.315
gene-LOC106825110	LOC106825110	uncharacterized LOC106825110	0.214	-2.22122	0.00343467	0.0439158	yes	down	0.2125	0.0525
gene-GAS2L1	GAS2L1	growth arrest specific 2 like 1	2.029	1.02084	0.00345126	0.0440911	yes	up	3.93	9.5875
gene-SORL1	SORL1	sortilin related receptor 1	2.171	1.11835	0.00346565	0.0442382	yes	up	0.375	0.9725
gene-IFT27	IFT27	intraflagellar transport 27, transcript variant X1	0.566	-0.821123	0.00347734	0.0443506	yes	down	22.215	15.0525
gene-CA14	CA14	carbonic anhydrase 14, transcript variant X1	0.49	-1.0281	0.00348427	0.044402	yes	down	40.135	22.45
gene-ZNF662	ZNF662	zinc finger protein 662, transcript variant X1	2.554	1.35272	0.00350964	0.0446883	yes	up	1.7875	5.3375
gene-SYNPO	SYNPO	synaptopodin	0.633	-0.660615	0.0035257	0.0447687	yes	down	207.635	156.55
gene-TMEM132A	TMEM132A	transmembrane protein 132A, transcript variant X1	1.684	0.752184	0.00352637	0.0447687	yes	up	4.36	8.905
gene-ATG16L2	ATG16L2	autophagy related 16 like 2	1.713	0.776514	0.00352749	0.0447687	yes	up	2.9075	5.85
gene-CLUH	CLUH	clustered mitochondria homolog, transcript variant X1	0.623	-0.683268	0.00352762	0.0447687	yes	down	58.075	43.53
gene-SLC36A2	SLC36A2	solute carrier family 36 member 2	5.316	2.41045	0.00355735	0.0451088	yes	up	0.1175	0.805
gene-DES	DES	desmin	0.619	-0.691447	0.00357513	0.0452968	yes	down	6231.99	4511.91
gene-PPP3R1	PPP3R1	protein phosphatase 3 regulatory subunit B, alpha, transcript variant X1	1.831	0.872724	0.00358598	0.0453968	yes	up	24.16	51.17
gene-MAVS	MAVS	mitochondrial antiviral signaling protein, transcript variant X2	0.649	-0.623341	0.00358961	0.0454053	yes	down	53.055	41.9
gene-TENT5C	TENT5C	terminal nucleotidyltransferase 5C, transcript variant X2	0.407	-1.29528	0.00359653	0.045406	yes	down	5.1775	2.445
gene-ECI2	ECI2	enoyl-CoA delta isomerase 2	0.63	-0.666782	0.0036009	0.045406	yes	down	35.005	25.8525
gene-LOC123276259	LOC123276259	uncharacterized LOC123276259	0.163	-2.61425	0.00360301	0.045406	yes	down	14.66	2.675
gene-NETO2	NETO2	neuropilin and tolloid like 2, transcript variant X1	2.241	1.16419	0.00360371	0.045406	yes	up	0.3625	0.9525
gene-PGM1	PGM1	phosphoglucomutase 1, transcript variant X1	1.951	0.963931	0.00360445	0.045406	yes	up	619.72	1409.65
gene-DAPK2	DAPK2	death associated protein kinase 2, transcript variant X1	0.48	-1.06028	0.00361242	0.0454691	yes	down	6.2225	3.66
gene-ITGA5	ITGA5	integrin subunit alpha 5	2.361	1.23961	0.00361612	0.0454784	yes	up	11.18	30.7025
gene-STK26	STK26	serine/threonine kinase 26	0.432	-1.21151	0.00363349	0.0456111	yes	down	0.49	0.2525
gene-SVEP1	SVEP1	sushi, von Willebrand factor type A, EGF and pentraxin domain containing 1	1.757	0.813193	0.00363558	0.0456111	yes	up	4.19	8.8775
gene-DISC1	DISC1	DISC1 scaffold protein, transcript variant X2	2.268	1.18171	0.00364399	0.0456793	yes	up	0.25	0.6275
gene-ABHD6	ABHD6	abhydrolase domain containing 6, acylglycerol lipase, transcript variant X6	0.549	-0.865512	0.00365584	0.0457904	yes	down	3.22	2.1825
gene-LOC123281612	LOC123281612	uncharacterized LOC123281612, transcript variant X1	0.308	-1.69783	0.00365892	0.0457917	yes	down	2.295	0.8275
gene-TRHDE	TRHDE	thyrotropin releasing hormone degrading enzyme	2.534	1.34157	0.00366472	0.0458011	yes	up	0.16	0.485
gene-LOC106823693	LOC106823693	uncharacterized LOC106823693, transcript variant X2	4.167	2.05916	0.00366564	0.0458011	yes	up	0.06	0.265
gene-TIMP3	TIMP3	TIMP metallopeptidase inhibitor 3	1.577	0.657488	0.00367468	0.045857	yes	up	48.1675	91.0925
gene-PMPCA	PMPCA	peptidase, mitochondrial processing subunit alpha, transcript variant X1	0.663	-0.592291	0.00369669	0.0460766	yes	down	65.47	52.605
gene-PLAAT2	PLAAT2	phospholipase A and acyltransferase 2, transcript variant X2	2.267	1.18059	0.00369984	0.0460785	yes	up	3.995	10.6625
gene-USP35	USP35	ubiquitin specific peptidase 35	2.418	1.27366	0.00370546	0.0461111	yes	up	0.235	0.675
gene-TSC22D1	TSC22D1	TSC22 domain family member 1, transcript variant X1	0.611	-0.711802	0.00371243	0.0461604	yes	down	89.545	78.305
gene-IGF1	IGF1	insulin like growth factor 1, transcript variant X1	1.939	0.955508	0.00372703	0.0463044	yes	up	1.0825	2.28
gene-MXRA5	MXRA5	matrix remodeling associated 5, transcript variant X1	2.4	1.26294	0.00373608	0.0463793	yes	up	6.0825	18.0625
gene-NIT1	NIT1	nitrilase 1, transcript variant X2	0.532	-0.909629	0.00376877	0.0467474	yes	down	9.4625	5.875
gene-EMILIN2	EMILIN2	elastin microfibril interfacer 2	2.147	1.10201	0.00377569	0.0467649	yes	up	3.105	8.085
gene-NOL12	NOL12	nucleolar protein 12	0.629	-0.667751	0.00377628	0.0467649	yes	down	7.3425	5.475
gene-TAMM41	TAMM41	TAM41 mitochondrial translocator assembly and maintenance homolog, transcript variant X1	0.591	-0.759935	0.00378704	0.0468604	yes	down	19.435	14.605
gene-NCEH1	NCEH1	neutral cholesterol ester hydrolase 1	0.512	-0.966963	0.00380146	0.0469094	yes	down	1.405	0.8325
gene-RRM2	RRM2	ribonucleotide reductase regulatory subunit M2, transcript variant X1	2.528	1.33783	0.00380224	0.0469094	yes	up	0.43	1.2825
gene-SIRPA	SIRPA	signal regulatory protein alpha, transcript variant X1	2.167	1.11591	0.00380321	0.0469094	yes	up	4.2825	11.33
gene-BST1	BST1	bone marrow stromal cell antigen 1	6.646	2.7324	0.00380718	0.0469205	yes	up	0.06	0.4825
gene-HTRA3	HTRA3	HtrA serine peptidase 3, transcript variant X1	1.954	0.966596	0.00381183	0.0469402	yes	up	9.09	21.5075
gene-ACTN2	ACTN2	actinin alpha 2	0.535	-0.902296	0.0038169	0.046965	yes	down	1113.74	710.067
gene-NTN1	NTN1	netrin 1, transcript variant X1	1.577	0.657256	0.00382582	0.0470371	yes	up	3.7375	7.01
gene-SDR39U1	SDR39U1	short chain dehydrogenase/reductase family 39U member 1, transcript variant X1	0.645	-0.633713	0.0038352	0.0471147	yes	down	42.88	31.7
gene-DLL1	DLL1	delta like canonical Notch ligand 1, transcript variant X1	2.184	1.12707	0.00388077	0.0476305	yes	up	3.0475	8.2525
gene-CIAO2B	CIAO2B	cytosolic iron-sulfur assembly component 2B	0.649	-0.622792	0.00388339	0.0476305	yes	down	86.0175	65.9175
gene-PAM16	PAM16	presequence translocase associated motor 16	0.61	-0.712373	0.0039078	0.0478572	yes	down	99.9375	71.6575
gene-LOC106840996	LOC106840996	uncharacterized LOC106840996	0.189	-2.40684	0.00391248	0.0478572	yes	down	1.455	0.3
gene-NUAK2	NUAK2	NUAK family kinase 2, transcript variant X1	1.822	0.865689	0.00391256	0.0478572	yes	up	1.0925	2.3675
gene-FRMD6	FRMD6	FERM domain containing 6	1.73	0.79054	0.00391477	0.0478572	yes	up	3.125	6.5
gene-MGAT5	MGAT5	alpha-1,6-mannosylglycoprotein 6-beta-N-acetylglucosaminyltransferase, transcript variant X1	1.776	0.829034	0.00391746	0.0478572	yes	up	0.6625	1.46
gene-LOC106837637	LOC106837637	cytokine receptor common subunit beta-like	1.715	0.778119	0.00393523	0.0480361	yes	up	1.02	2.105
gene-LOC123275653	LOC123275653	immunoglobulin lambda variable 1-40-like	12.788	3.67668	0.00394855	0.0481604	yes	up	1.7275	27.0625
gene-PFN2	PFN2	profilin 2, transcript variant X1	0.513	-0.963155	0.0039624	0.048291	yes	down	184.015	112.597
gene-ATP9B	ATP9B	ATPase phospholipid transporting 9B (putative), transcript variant X1	1.522	0.606154	0.0039661	0.0482977	yes	up	6.1875	10.8775
gene-GGH	GGH	gamma-glutamyl hydrolase	0.36	-1.47462	0.00397644	0.0483785	yes	down	2.0025	0.7425
gene-CDHR3	CDHR3	cadherin related family member 3	11.203	3.48584	0.00397903	0.0483785	yes	up	0.0225	0.2975
gene-PRKAG3	PRKAG3	protein kinase AMP-activated non-catalytic subunit gamma 3	2.258	1.1749	0.00399038	0.0484781	yes	up	22.535	57.7175
gene-ERI3	ERI3	ERI1 exoribonuclease family member 3, transcript variant X1	0.663	-0.592601	0.00400607	0.0486302	yes	down	40.775	31.9225
gene-EIF3F	EIF3F	eukaryotic translation initiation factor 3 subunit F	0.65	-0.621011	0.00403095	0.0488601	yes	down	350.637	268.137
gene-MAP1A	MAP1A	microtubule associated protein 1A, transcript variant X1	2.594	1.37543	0.00403137	0.0488601	yes	up	2.2	6.9625
gene-BCKDK	BCKDK	branched chain keto acid dehydrogenase kinase, transcript variant X2	0.607	-0.719616	0.00405186	0.0489763	yes	down	153.18	110.782
gene-EPHB2	EPHB2	EPH receptor B2, transcript variant X1	2.707	1.43648	0.00405345	0.0489763	yes	up	1.11	3.7275
gene-NCKAP5L	NCKAP5L	NCK associated protein 5 like, transcript variant X1	2.048	1.03445	0.00405372	0.0489763	yes	up	3.6025	8.63
gene-LOC123281568	LOC123281568	translation initiation factor IF-2-like	0.042	-4.58241	0.00406088	1	yes	down	0.1375	0.005
gene-MAP2K1	MAP2K1	mitogen-activated protein kinase kinase 1, transcript variant X1	0.657	-0.605477	0.00406365	0.0490192	yes	down	29.2825	22.2425
gene-DMAC2	DMAC2	distal membrane arm assembly component 2	0.654	-0.612056	0.00407712	0.0491431	yes	down	65.285	50.6075
gene-GTPBP3	GTPBP3	GTP binding protein 3, mitochondrial	0.58	-0.785816	0.0040826	0.0491705	yes	down	4.9925	3.2925
gene-PDE1A	PDE1A	phosphodiesterase 1A, transcript variant X1	3.17	1.66448	0.00410383	0.0493875	yes	up	0.09	0.31
gene-PHKG1	PHKG1	phosphorylase kinase catalytic subunit gamma 1, transcript variant X1	1.855	0.891585	0.00411999	0.049499	yes	up	83.82	187.15
gene-MAFA	MAFA	MAF bZIP transcription factor A	1.702	0.767163	0.00412213	0.049499	yes	up	7.5675	15.7775
gene-OAZ1	OAZ1	ornithine decarboxylase antizyme 1	0.652	-0.617381	0.00415123	0.0498018	yes	down	937.715	720.97
gene-ZAN	ZAN	zonadhesin, transcript variant X1	0.148	-2.75949	0.00415482	0.0498059	yes	down	1.195	0.2325
gene-SKI	SKI	SKI proto-oncogene, transcript variant X1	1.648	0.721106	0.00415951	0.0498233	yes	up	14.0175	27.9925
gene-FYN	FYN	FYN proto-oncogene, Src family tyrosine kinase, transcript variant X1	1.727	0.788145	0.00416443	0.0498433	yes	up	7.575	16.45
gene-LOC106822481	LOC106822481	uncharacterized LOC106822481, transcript variant X1	0.481	-1.05702	0.00416896	0.0498587	yes	down	2.3475	1.2125
gene-PPOX	PPOX	protoporphyrinogen oxidase, transcript variant X1	0.624	-0.680794	0.00420077	0.0501644	yes	down	12.115	8.91
gene-SCARF2	SCARF2	scavenger receptor class F member 2	1.922	0.942431	0.00420274	0.0501644	yes	up	2.0675	4.875
gene-LOC106841832	LOC106841832	transmembrane protein 132C	3.48	1.79917	0.00420432	0.0501644	yes	up	0.1525	0.635
gene-LOC123286721	LOC123286721	uncharacterized LOC123286721	0.165	-2.59868	0.00420778	0.0501666	yes	down	0.9325	0.195
gene-DHRSX	DHRSX	dehydrogenase/reductase X-linked, transcript variant X1	0.542	-0.884377	0.00425161	0.050591	yes	down	29.695	20.89
gene-CARMIL1	CARMIL1	capping protein regulator and myosin 1 linker 1, transcript variant X1	2.264	1.17871	0.00425176	0.050591	yes	up	0.3875	1.07
gene-LOC123276534	LOC123276534	small nucleolar RNA U3	0.322	-1.63596	0.00425325	0.050591	yes	down	113.382	45.045
gene-TNNC2	TNNC2	troponin C2, fast skeletal type, transcript variant X1	2.235	1.16034	0.00426515	0.0506932	yes	up	11137.1	28674
gene-MTHFR	MTHFR	methylenetetrahydrofolate reductase, transcript variant X1	0.595	-0.749826	0.00427677	0.050792	yes	down	6.33	4.71
gene-RAPGEF5	RAPGEF5	Rap guanine nucleotide exchange factor 5, transcript variant X1	1.677	0.745607	0.00428621	0.0508648	yes	up	1.025	2.0575
gene-SLC66A3	SLC66A3	solute carrier family 66 member 3	2.04	1.02856	0.00429758	0.0509603	yes	up	1.2175	2.9625
gene-KRT24	KRT24	keratin 24	19.413	4.27897	0.00431125	1	yes	up	0.0075	0.215
gene-MAP7D2	MAP7D2	MAP7 domain containing 2, transcript variant X1	7.436	2.8945	0.00431895	0.0510583	yes	up	0.025	0.2175
gene-LOC106823588	LOC106823588	uncharacterized LOC106823588	0.407	-1.2954	0.00431983	0.0510583	yes	down	0.28	0.1325
gene-TTLL12	TTLL12	tubulin tyrosine ligase like 12	0.643	-0.636056	0.00432009	0.0510583	yes	down	69.91	52.915
gene-LOC106829277	LOC106829277	zinc finger protein 565, transcript variant X2	0.55	-0.862651	0.00432362	0.0510583	yes	down	4.795	3.05
gene-ACAA1	ACAA1	acetyl-CoA acyltransferase 1, transcript variant X1	0.631	-0.665273	0.00432835	0.0510583	yes	down	34.525	26.165
gene-LCP1	LCP1	lymphocyte cytosolic protein 1	1.862	0.896848	0.00433016	0.0510583	yes	up	4.04	8.9775
gene-LOC106835912	LOC106835912	regulator of G protein signaling 7 binding protein, transcript variant X1	3.917	1.9696	0.00433244	0.0510583	yes	up	0.09	0.43
gene-ID4	ID4	inhibitor of DNA binding 4, HLH protein	2.241	1.16405	0.00433778	0.0510821	yes	up	0.7175	1.93
gene-EFHD2	EFHD2	EF-hand domain family member D2, transcript variant X1	1.775	0.827484	0.00435345	0.0512273	yes	up	11.4675	23.2575
gene-CREB3L1	CREB3L1	cAMP responsive element binding protein 3 like 1	2.767	1.46809	0.00437372	0.0514263	yes	up	1.6975	5.8675
gene-LOC106843697	LOC106843697	uncharacterized LOC106843697	8.093	3.01661	0.00438024	0.0514636	yes	up	0.01	0.0925
gene-BACE2	BACE2	beta-secretase 2	1.872	0.904867	0.00441139	0.0517173	yes	up	0.9375	2.13
gene-KIF21B	KIF21B	kinesin family member 21B, transcript variant X1	2.284	1.19144	0.00441464	0.0517173	yes	up	0.2475	0.6525
gene-JMJD1C	JMJD1C	jumonji domain containing 1C, transcript variant X1	1.712	0.775267	0.00441481	0.0517173	yes	up	1.1	2.195
gene-PLCB1	PLCB1	phospholipase C beta 1, transcript variant X1	2.143	1.09934	0.0044153	0.0517173	yes	up	0.1625	0.46
gene-MON2	MON2	MON2 homolog, regulator of endosome-to-Golgi trafficking	1.587	0.665927	0.0044245	0.0517656	yes	up	1.485	2.7775
gene-GFRA1	GFRA1	GDNF family receptor alpha 1, transcript variant X1	1.615	0.691624	0.00443079	0.0517707	yes	up	1.875	3.3725
gene-SOST	SOST	sclerostin	2.686	1.42552	0.00443335	0.0517707	yes	up	0.16	0.5175
gene-NT5E	NT5E	5'-nucleotidase ecto	1.835	0.876152	0.00444741	0.0518216	yes	up	4.5125	9.8325
gene-ENY2	ENY2	ENY2 transcription and export complex 2 subunit, transcript variant X1	0.647	-0.627903	0.00444772	0.0518216	yes	down	48.4925	37.485
gene-PAK4	PAK4	p21 (RAC1) activated kinase 4	0.625	-0.678721	0.00444783	0.0518216	yes	down	11.965	9.2875
gene-LOC106827082	LOC106827082	zinc finger protein 77-like, transcript variant X1	0.36	-1.47294	0.00445539	0.0518623	yes	down	6.2025	2.52
gene-HIGD1B	HIGD1B	HIG1 hypoxia inducible domain family member 1B	0.512	-0.966985	0.00445807	0.0518623	yes	down	2.3475	1.3975
gene-LOC106845780	LOC106845780	uncharacterized LOC106845780, transcript variant X1	0.447	-1.16232	0.00447816	0.0520565	yes	down	3.2375	1.7575
gene-LOC123285789	LOC123285789	uncharacterized LOC123285789	0.096	-3.37957	0.0044865	0.0520581	yes	down	0.99	0.1075
gene-BRINP2	BRINP2	BMP/retinoic acid inducible neural specific 2, transcript variant X2	7.543	2.91516	0.00448877	0.0520581	yes	up	0.05	0.455
gene-GADD45B	GADD45B	growth arrest and DNA damage inducible beta	1.945	0.959413	0.00449511	0.0520581	yes	up	17.565	40.0925
gene-VRK3	VRK3	VRK serine/threonine kinase 3, transcript variant X4	0.576	-0.796441	0.00449525	0.0520581	yes	down	40.5225	27.27
gene-LOC106825286	LOC106825286	zinc finger protein 432-like	0.438	-1.19222	0.00450686	0.0521145	yes	down	0.895	0.47
gene-RASGRP3	RASGRP3	RAS guanyl releasing protein 3, transcript variant X3	1.869	0.902418	0.00450891	0.0521145	yes	up	1.4025	3.1475
gene-CLDN1	CLDN1	claudin 1	0.2	-2.32356	0.0045103	0.0521145	yes	down	0.365	0.0875
gene-CAST	CAST	calpastatin, transcript variant X1	1.7	0.765597	0.00452023	0.05219	yes	up	17.1225	33.735
gene-CZIB	CZIB	CXXC motif containing zinc binding protein	0.626	-0.676495	0.00453808	0.0523567	yes	down	50.4125	38.06
gene-LOC123283031	LOC123283031	uncharacterized LOC123283031	0.334	-1.58342	0.00455455	0.0524679	yes	down	0.0975	0.04
gene-LOC123281248	LOC123281248	uncharacterized LOC123281248	6.678	2.7394	0.00456138	0.0525072	yes	up	0.025	0.1925
gene-LOC123282355	LOC123282355	uncharacterized LOC123282355	0.046	-4.42917	0.00457505	1	yes	down	0.3575	0.0175
gene-LOC123283766	LOC123283766	uncharacterized LOC123283766	0.593	-0.754921	0.00459117	0.052771	yes	down	10.8525	7.655
gene-GABRE	GABRE	gamma-aminobutyric acid type A receptor subunit epsilon	6.835	2.77298	0.00459501	0.0527755	yes	up	0.045	0.41
gene-MYLPF	MYLPF	myosin light chain, phosphorylatable, fast skeletal muscle	2.184	1.12676	0.00461797	0.0529601	yes	up	10731.4	27414.9
gene-LOC106826468	LOC106826468	nucleoside diphosphate kinase A 2	0.571	-0.807788	0.00462777	0.0530329	yes	down	34.6175	22.51
gene-ANAPC13	ANAPC13	anaphase promoting complex subunit 13, transcript variant X4	0.662	-0.594592	0.00463511	0.0530482	yes	down	33.695	26.7625
gene-EPHA5	EPHA5	EPH receptor A5, transcript variant X1	5.165	2.36863	0.00463602	0.0530482	yes	up	0.015	0.11
gene-COQ5	COQ5	coenzyme Q5, methyltransferase	0.607	-0.721134	0.00465294	0.0532022	yes	down	28.745	20.96
gene-LRRN1	LRRN1	leucine rich repeat neuronal 1, transcript variant X3	0.494	-1.01678	0.00466178	0.0532637	yes	down	0.66	0.39
gene-MYO5A	MYO5A	myosin VA, transcript variant X7	2.201	1.13843	0.00467027	0.0533209	yes	up	0.1175	0.3175
gene-LOC106843396	LOC106843396	uncharacterized LOC106843396	0.533	-0.907936	0.00468564	0.0534567	yes	down	68.9175	42.87
gene-CMTM3	CMTM3	CKLF like MARVEL transmembrane domain containing 3	2.076	1.05361	0.00470284	0.0535586	yes	up	6.425	16.2375
gene-GPD2	GPD2	glycerol-3-phosphate dehydrogenase 2, transcript variant X2	2.234	1.15936	0.0047044	0.0535586	yes	up	3.3575	8.9575
gene-NFIL3	NFIL3	nuclear factor, interleukin 3 regulated, transcript variant X1	2.302	1.20311	0.00470503	0.0535586	yes	up	6.4775	17.525
gene-LOC106834150	LOC106834150	zinc finger protein 14-like	0.38	-1.39763	0.00478408	0.0544155	yes	down	1.2075	0.535
gene-SNCG	SNCG	synuclein gamma	6.989	2.80502	0.0047874	0.0544155	yes	up	1.8	15.36
gene-JDP2	JDP2	Jun dimerization protein 2, transcript variant X1	1.862	0.896729	0.00479845	0.0544723	yes	up	5.8675	13.3025
gene-WNT4	WNT4	Wnt family member 4, transcript variant X1	2.613	1.38595	0.00479949	0.0544723	yes	up	0.6375	1.9175
gene-CPD	CPD	carboxypeptidase D	1.6	0.678327	0.00482292	0.0546977	yes	up	2.3425	4.445
gene-MRPL4	MRPL4	mitochondrial ribosomal protein L4	0.617	-0.697505	0.00483414	0.0547793	yes	down	97.8425	71.97
gene-EHD4	EHD4	EH domain containing 4	2.164	1.11348	0.00483725	0.0547793	yes	up	1.0025	2.5925
gene-LOC106825462	LOC106825462	GEM interacting protein, transcript variant X1	1.684	0.752112	0.00484166	0.0547889	yes	up	1.295	2.6475
gene-MAF	MAF	MAF bZIP transcription factor	2.219	1.15017	0.00485214	0.0548296	yes	up	9.94	24.0425
gene-GNA15	GNA15	G protein subunit alpha 15	2.097	1.06829	0.00485407	0.0548296	yes	up	0.9825	2.4375
gene-BMP1	BMP1	bone morphogenetic protein 1, transcript variant X1	1.882	0.912181	0.00485597	0.0548296	yes	up	7.27	16.7375
gene-LOC123289402	LOC123289402	uncharacterized LOC123289402	0.288	-1.79474	0.00486739	0.0549182	yes	down	0.2825	0.0975
gene-DDN	DDN	dendrin, transcript variant X1	0.146	-2.77719	0.00487713	0.0549877	yes	down	7.63	1.2525
gene-LOC123276252	LOC123276252	uncharacterized LOC123276252	3.189	1.67316	0.00488656	0.0550535	yes	up	1.28	5.235
gene-SOGA3	SOGA3	SOGA family member 3, transcript variant X1	1.863	0.897523	0.00490437	0.0551329	yes	up	0.6275	1.38
gene-PLIN3	PLIN3	perilipin 3	0.624	-0.681305	0.00491605	0.0552238	yes	down	18.21	13.43
gene-LOC106837710	LOC106837710	liver carboxylesterase-like, transcript variant X1	2.162	1.11265	0.00492103	0.0552393	yes	up	396.658	1014.73
gene-PLCL1	PLCL1	phospholipase C like 1 (inactive)	1.893	0.920726	0.00494074	0.05542	yes	up	2.3625	5.455
gene-AHR	AHR	aryl hydrocarbon receptor	1.913	0.936089	0.00496942	0.0557011	yes	up	0.3275	0.745
gene-LYSMD2	LYSMD2	LysM domain containing 2, transcript variant X1	2.131	1.09176	0.0049887	0.055864	yes	up	2.3275	5.745
gene-BOK	BOK	BCL2 family apoptosis regulator BOK, transcript variant X2	2.668	1.41562	0.00499167	0.055864	yes	up	1.99	6.7225
gene-RTN1	RTN1	reticulon 1, transcript variant X1	2.275	1.18592	0.00499487	0.055864	yes	up	0.64	1.4525
gene-PITPNA	PITPNA	phosphatidylinositol transfer protein alpha	1.512	0.596477	0.00500134	0.0558956	yes	up	6.2325	11.32
gene-MCC	MCC	MCC regulator of WNT signaling pathway, transcript variant X1	1.839	0.879296	0.00502926	0.0561668	yes	up	0.755	1.675
gene-PLAAT1	PLAAT1	phospholipase A and acyltransferase 1, transcript variant X1	0.607	-0.720504	0.00504796	0.0563346	yes	down	65.25	46.5825
gene-BABAM1	BABAM1	BRISC and BRCA1 A complex member 1, transcript variant X3	0.628	-0.671842	0.00505268	0.0563463	yes	down	78.56	59.1475
gene-MECR	MECR	mitochondrial trans-2-enoyl-CoA reductase	0.656	-0.60907	0.00506588	0.0564525	yes	down	33.865	26.3825
gene-ZNF697	ZNF697	zinc finger protein 697, transcript variant X1	2.597	1.37665	0.00508753	0.0566528	yes	up	0.13	0.3975
gene-ASIC3	ASIC3	acid sensing ion channel subunit 3, transcript variant X1	0.184	-2.43962	0.00509165	0.0566575	yes	down	0.9725	0.1975
gene-DOCK9	DOCK9	dedicator of cytokinesis 9, transcript variant X1	1.511	0.595362	0.00509751	0.0566674	yes	up	2.83	5.0475
gene-HEXB	HEXB	hexosaminidase subunit beta	1.833	0.873832	0.00510053	0.0566674	yes	up	6.07	13.355
gene-ALG14	ALG14	ALG14 UDP-N-acetylglucosaminyltransferase subunit	0.483	-1.05107	0.00510361	0.0566674	yes	down	3.005	1.66
gene-WBP1	WBP1	WW domain binding protein 1, transcript variant X1	0.592	-0.755499	0.00514958	0.0571024	yes	down	19.8025	13.6325
gene-LOC123290228	LOC123290228	uncharacterized LOC123290228	2.252	1.17149	0.00515023	0.0571024	yes	up	2.585	7.395
gene-MIEF2	MIEF2	mitochondrial elongation factor 2, transcript variant X2	0.644	-0.635392	0.00515813	0.0571488	yes	down	39.4275	29.555
gene-IFITM5	IFITM5	interferon induced transmembrane protein 5, transcript variant X1	1.899	0.92505	0.00517535	0.0572577	yes	up	2.6525	6.0375
gene-LOC106831768	LOC106831768	uncharacterized LOC106831768, transcript variant X1	2.609	1.38358	0.00517542	0.0572577	yes	up	0.2725	0.8325
gene-LOC106824186	LOC106824186	putative adhesion G protein-coupled receptor E4P, transcript variant X1	9.847	3.29969	0.00520022	0.0574601	yes	up	0.0175	0.1925
gene-LOC106840877	LOC106840877	leukocyte immunoglobulin-like receptor subfamily B member 3, transcript variant X1	2.486	1.3137	0.0052012	0.0574601	yes	up	0.27	0.785
gene-FKBP9	FKBP9	FKBP prolyl isomerase 9, transcript variant X1	1.755	0.811158	0.00521897	0.0576151	yes	up	13.735	29.095
gene-LUM	LUM	lumican	1.683	0.750997	0.00522513	0.0576416	yes	up	19.57	38.725
gene-LOC123288298	LOC123288298	uncharacterized LOC123288298	2.12	1.08376	0.00523363	0.0576939	yes	up	4.93	12.345
gene-CYTH4	CYTH4	cytohesin 4, transcript variant X1	1.95	0.963709	0.00523793	0.0576999	yes	up	1.03	2.41
gene-SNRPN	SNRPN	small nuclear ribonucleoprotein polypeptide N	0.662	-0.594022	0.00526958	0.0579907	yes	down	124.25	96.65
gene-LRP1	LRP1	LDL receptor related protein 1, transcript variant X1	1.726	0.787516	0.00529063	0.0581552	yes	up	15.735	32.8925
gene-LOC123287708	LOC123287708	uncharacterized LOC123287708	0.027	-5.21118	0.00529145	1	yes	down	0.88	0
gene-SLC9A5	SLC9A5	solute carrier family 9 member A5, transcript variant X1	3.917	1.96981	0.00532018	0.0584383	yes	up	0.0625	0.245
gene-ANKMY2	ANKMY2	ankyrin repeat and MYND domain containing 2, transcript variant X1	0.644	-0.635272	0.00532659	0.0584399	yes	down	7.085	5.4025
gene-ZMYND12	ZMYND12	zinc finger MYND-type containing 12, transcript variant X1	0.557	-0.845411	0.00532794	0.0584399	yes	down	2.3775	1.515
gene-VPS9D1	VPS9D1	VPS9 domain containing 1, transcript variant X1	0.596	-0.747117	0.0053515	0.0586147	yes	down	3.2725	2.34
gene-FST	FST	follistatin, transcript variant X1	1.756	0.812586	0.00535151	0.0586147	yes	up	1.5675	3.375
gene-FKBP3	FKBP3	FKBP prolyl isomerase 3, transcript variant X1	0.462	-1.11387	0.00535825	0.0586467	yes	down	114.448	60.445
gene-CLIP4	CLIP4	CAP-Gly domain containing linker protein family member 4, transcript variant X2	0.515	-0.956369	0.0053712	0.0587465	yes	down	15.03	9.075
gene-LOC123279322	LOC123279322	uncharacterized LOC123279322	10.009	3.32317	0.00539648	1	yes	up	0.025	0.3225
gene-GUCY1A2	GUCY1A2	guanylate cyclase 1 soluble subunit alpha 2	2.151	1.10499	0.00543108	0.0593592	yes	up	0.525	1.37
gene-LOC123287932	LOC123287932	immunoglobulin lambda variable 1-40-like	5.047	2.33545	0.00544618	0.0594818	yes	up	0.76	4.475
gene-SERPINB1	SERPINB1	serpin family B member 1, transcript variant X2	2.284	1.19127	0.00547057	0.0597058	yes	up	0.405	1.09
gene-EXPH5	EXPH5	exophilin 5, transcript variant X1	5.245	2.39087	0.00548129	0.0597803	yes	up	0.0125	0.0675
gene-MYO15A	MYO15A	myosin XVA	0.262	-1.93121	0.00549239	0.0598351	yes	down	0.49	0.135
gene-LOC106831517	LOC106831517	maestro heat-like repeat-containing protein family member 1, transcript variant X1	0.198	-2.33906	0.00549862	0.0598351	yes	down	0.1675	0.04
gene-FGF2	FGF2	fibroblast growth factor 2	2.725	1.446	0.00550471	0.0598351	yes	up	0.1025	0.34
gene-DNAAF5	DNAAF5	dynein axonemal assembly factor 5	0.645	-0.633334	0.0055048	0.0598351	yes	down	10.1975	7.7425
gene-LOC123279413	LOC123279413	uncharacterized LOC123279413, transcript variant X1	5.946	2.5719	0.0055058	0.0598351	yes	up	0.0175	0.125
gene-ECHS1	ECHS1	enoyl-CoA hydratase, short chain 1	0.641	-0.642603	0.00551258	0.0598467	yes	down	223.95	172.33
gene-COLEC12	COLEC12	collectin subfamily member 12, transcript variant X1	1.591	0.670373	0.00551769	0.0598467	yes	up	5.2425	9.815
gene-PGD	PGD	phosphogluconate dehydrogenase, transcript variant X1	1.823	0.866099	0.00552309	0.0598467	yes	up	15.99	35.8025
gene-RPS6	RPS6	ribosomal protein S6	0.633	-0.659954	0.00552425	0.0598467	yes	down	693.977	516.395
gene-GATB	GATB	glutamyl-tRNA amidotransferase subunit B, transcript variant X1	0.638	-0.64781	0.00553171	0.0598467	yes	down	19.5575	14.5875
gene-FAM222A	FAM222A	family with sequence similarity 222 member A, transcript variant X1	0.432	-1.21228	0.00553302	0.0598467	yes	down	0.8	0.405
gene-USP11	USP11	ubiquitin specific peptidase 11, transcript variant X3	0.654	-0.61373	0.00554108	0.0598467	yes	down	54.84	43.03
gene-CCT3	CCT3	chaperonin containing TCP1 subunit 3	0.642	-0.638598	0.00554194	0.0598467	yes	down	58.5425	45.1075
gene-LHFPL2	LHFPL2	LHFPL tetraspan subfamily member 2, transcript variant X19	1.936	0.953299	0.00556159	0.0600167	yes	up	2.1075	4.8125
gene-LOC123275680	LOC123275680	phosphatidylcholine transfer protein-like	0.603	-0.730892	0.00557494	0.0601186	yes	down	11.085	7.7875
gene-PRDM8	PRDM8	PR/SET domain 8	1.594	0.67245	0.00558103	0.060142	yes	up	1.2225	2.3575
gene-SCUBE2	SCUBE2	signal peptide, CUB domain and EGF like domain containing 2	1.889	0.917328	0.00558566	0.0601497	yes	up	4.2175	9.915
gene-RNF114	RNF114	ring finger protein 114, transcript variant X1	0.581	-0.782403	0.00559848	0.0602455	yes	down	22.18	15.165
gene-TMEM141	TMEM141	transmembrane protein 141	0.615	-0.701255	0.00560473	0.0602459	yes	down	65.1	46.16
gene-CARHSP1	CARHSP1	calcium regulated heat stable protein 1, transcript variant X3	1.601	0.679083	0.00560636	0.0602459	yes	up	33.8175	54.755
gene-PLEKHG1	PLEKHG1	pleckstrin homology and RhoGEF domain containing G1, transcript variant X1	2.36	1.23866	0.0056217	0.0603684	yes	up	0.125	0.3625
gene-PPIF	PPIF	peptidylprolyl isomerase F	0.57	-0.81076	0.00562889	0.0604033	yes	down	75.1875	50.9125
gene-LOC123284580	LOC123284580	uncharacterized LOC123284580	0.615	-0.701681	0.00565267	0.0605739	yes	down	5.3225	3.725
gene-RPRML	RPRML	reprimo like, transcript variant X2	2.016	1.0112	0.00566511	0.0606649	yes	up	0.705	1.685
gene-UBE2QL1	UBE2QL1	ubiquitin conjugating enzyme E2 Q family like 1	0.466	-1.10279	0.00567446	0.0607227	yes	down	35.505	19.6325
gene-ENOX1	ENOX1	ecto-NOX disulfide-thiol exchanger 1, transcript variant X9	2.708	1.43708	0.00568595	0.0607699	yes	up	0.2525	0.75
gene-ADAMTS2	ADAMTS2	ADAM metallopeptidase with thrombospondin type 1 motif 2, transcript variant X1	2.266	1.17998	0.00569264	0.0607699	yes	up	5.5575	15.375
gene-ATG12	ATG12	autophagy related 12, transcript variant X1	0.502	-0.994954	0.00569866	0.0607699	yes	down	11.1075	6.825
gene-MSR1	MSR1	macrophage scavenger receptor 1	3.115	1.63935	0.00570269	0.0607706	yes	up	0.3225	1.1575
gene-FAT4	FAT4	FAT atypical cadherin 4	2.106	1.07455	0.00573473	0.0610174	yes	up	0.44	1.13
gene-RAB38	RAB38	RAB38, member RAS oncogene family	2.332	1.22143	0.00573766	0.0610174	yes	up	0.8975	2.5775
gene-LOC123281813	LOC123281813	uncharacterized LOC123281813	0.224	-2.15678	0.00573776	0.0610174	yes	down	0.215	0.06
gene-CLIC1	CLIC1	chloride intracellular channel 1	1.747	0.804844	0.0057454	0.0610563	yes	up	20.095	42.4225
gene-MTLN	MTLN	mitoregulin	0.651	-0.618782	0.00575222	0.0610789	yes	down	601.895	468.23
gene-IFRD2	IFRD2	interferon related developmental regulator 2, transcript variant X1	0.643	-0.637202	0.00575549	0.0610789	yes	down	75.4525	58.1125
gene-LOC106841407	LOC106841407	uncharacterized LOC106841407	2.92	1.54606	0.0057891	0.0613933	yes	up	0.475	0.9875
gene-TMOD2	TMOD2	tropomodulin 2, transcript variant X2	2.145	1.10083	0.0057964	0.0614148	yes	up	0.6475	1.7375
gene-HIF1A	HIF1A	hypoxia inducible factor 1 subunit alpha	1.53	0.613894	0.00580125	0.0614148	yes	up	8.5275	21.3675
gene-RAP2B	RAP2B	RAP2B, member of RAS oncogene family	1.88	0.911095	0.00580313	0.0614148	yes	up	1.62	3.6425
gene-MN1	MN1	MN1 proto-oncogene, transcriptional regulator	0.524	-0.932436	0.00580763	0.0614201	yes	down	26.6125	16.4025
gene-TP63	TP63	tumor protein p63, transcript variant X1	2.078	1.05522	0.00581308	0.0614354	yes	up	3.3425	8.205
gene-FAHD2A	FAHD2A	fumarylacetoacetate hydrolase domain containing 2A	0.614	-0.7045	0.00582183	0.0614528	yes	down	66.5125	48.695
gene-TAF6	TAF6	TATA-box binding protein associated factor 6	0.638	-0.649383	0.00582273	0.0614528	yes	down	29.9725	22.49
gene-KLF3	KLF3	Kruppel like factor 3, transcript variant X2	1.533	0.616223	0.00586239	0.0618289	yes	up	1.6175	2.935
gene-ZMAT2	ZMAT2	zinc finger matrin-type 2	0.646	-0.63014	0.00587185	0.0618862	yes	down	19.2075	14.5675
gene-LOC123275578	LOC123275578	zinc finger protein 271, transcript variant X1	0.575	-0.799328	0.00590624	0.0621633	yes	down	1.2725	0.86
gene-LOC106841862	LOC106841862	uncharacterized LOC106841862	0.055	-4.1777	0.00592895	1	yes	down	0.27	0.0125
gene-LOC106843307	LOC106843307	cytochrome P450 2F5, transcript variant X1	8.828	3.14207	0.00594379	0.0625157	yes	up	0.0625	0.57
gene-LOC123280119	LOC123280119	uncharacterized LOC123280119	0.388	-1.36523	0.00595615	0.0626027	yes	down	6.9125	3.235
gene-MPZL1	MPZL1	myelin protein zero like 1, transcript variant X1	1.794	0.843442	0.0059701	0.0627065	yes	up	6.8025	14.5925
gene-ATP2A1	ATP2A1	ATPase sarcoplasmic/endoplasmic reticulum Ca2+ transporting 1	2.317	1.21248	0.00598649	0.0627857	yes	up	2499.62	6663.01
gene-DGCR8	DGCR8	DGCR8 microprocessor complex subunit, transcript variant X1	1.548	0.630678	0.00598698	0.0627857	yes	up	8.5675	16.0525
gene-LOC106831008	LOC106831008	steroid 21-hydroxylase	17.827	4.15599	0.00598865	1	yes	up	0.01	0.2725
gene-LOC106847973	LOC106847973	CD177 antigen-like	31.277	4.96703	0.00600312	1	yes	up	0	0.2575
gene-PLPP2	PLPP2	phospholipid phosphatase 2, transcript variant X1	2.562	1.35741	0.00600976	0.0629079	yes	up	0.5775	1.8175
gene-EIF6	EIF6	eukaryotic translation initiation factor 6	0.601	-0.733492	0.00602245	0.0629549	yes	down	64.2075	58.51
gene-PHB	PHB	prohibitin	0.631	-0.664369	0.00602787	0.0629575	yes	down	129.21	97.5375
gene-MRPL48	MRPL48	mitochondrial ribosomal protein L48	0.657	-0.606819	0.0060309	0.0629575	yes	down	61.8275	48.265
gene-LOC106839617	LOC106839617	cytochrome c oxidase assembly factor 8, transcript variant X1	0.627	-0.672375	0.00605804	0.0631979	yes	down	35.3475	26.0975
gene-MCM6	MCM6	minichromosome maintenance complex component 6, transcript variant X1	1.762	0.816974	0.0060628	0.0632045	yes	up	1.79	3.8125
gene-LOC123281052	LOC123281052	uncharacterized LOC123281052	2.406	1.26662	0.00606779	0.0632136	yes	up	2.4125	6.945
gene-UBQLN4	UBQLN4	ubiquilin 4	0.649	-0.624515	0.00608829	0.0633717	yes	down	28.035	21.5975
gene-EZR	EZR	ezrin	1.978	0.984382	0.00609121	0.0633717	yes	up	5.64	13.605
gene-PPP1R3F	PPP1R3F	protein phosphatase 1 regulatory subunit 3F	0.589	-0.763538	0.00614339	0.0638712	yes	down	4.35	3.1075
gene-SEC24D	SEC24D	SEC24 homolog D, COPII coat complex component, transcript variant X1	1.983	0.987432	0.0061527	0.0639248	yes	up	2.975	7.2325
gene-PDLIM7	PDLIM7	PDZ and LIM domain 7, transcript variant X1	1.754	0.810561	0.00617084	0.0640699	yes	up	464.57	952.98
gene-PDGFRB	PDGFRB	platelet derived growth factor receptor beta, transcript variant X1	1.639	0.712854	0.00619143	0.0641773	yes	up	14.845	29.7675
gene-LOC123282487	LOC123282487	uncharacterized LOC123282487, transcript variant X1	0.179	-2.48121	0.00619372	0.0641773	yes	down	3.2875	0.68
gene-PDE4A	PDE4A	phosphodiesterase 4A, transcript variant X1	0.591	-0.758899	0.00621463	0.064321	yes	down	43.6175	30.8475
gene-TCF19	TCF19	transcription factor 19	1.84	0.879531	0.00621596	0.064321	yes	up	1.9525	4.3575
gene-PRUNE1	PRUNE1	prune exopolyphosphatase 1, transcript variant X1	0.643	-0.636911	0.00622195	0.0643395	yes	down	11.755	8.86
gene-ARHGEF2	ARHGEF2	Rho/Rac guanine nucleotide exchange factor 2, transcript variant X1	1.651	0.723445	0.00625399	0.0646274	yes	up	7.3175	14.545
gene-LOC123285602	LOC123285602	ral guanine nucleotide dissociation stimulator-like	0.278	-1.84747	0.00628315	0.0648242	yes	down	6.6975	1.795
gene-CD48	CD48	CD48 molecule, transcript variant X2	1.986	0.990001	0.00628699	0.0648242	yes	up	1.27	2.8825
gene-PGM2	PGM2	phosphoglucomutase 2	1.684	0.75185	0.00628992	0.0648242	yes	up	1.9325	3.8725
gene-SPAG7	SPAG7	sperm associated antigen 7, transcript variant X1	0.655	-0.609445	0.00629907	0.0648693	yes	down	151.102	116.743
gene-ISOC2	ISOC2	isochorismatase domain containing 2	0.655	-0.610718	0.00630976	0.064898	yes	down	118.757	92.105
gene-SAMD10	SAMD10	sterile alpha motif domain containing 10, transcript variant X1	0.489	-1.03342	0.00632057	0.0649657	yes	down	1.5125	0.88
gene-PPID	PPID	peptidylprolyl isomerase D	0.664	-0.590771	0.00634816	0.0650856	yes	down	30.5175	23.6775
gene-LOC106841648	LOC106841648	SRY-box transcription factor 17	1.724	0.786138	0.00635044	0.0650856	yes	up	6.8825	14.4275
gene-PEX6	PEX6	peroxisomal biogenesis factor 6, transcript variant X1	0.609	-0.715738	0.00635642	0.0650856	yes	down	6.665	4.8575
gene-RAB43	RAB43	RAB43, member RAS oncogene family, transcript variant X1	1.981	0.986441	0.00636465	0.0650856	yes	up	1.99	4.92
gene-MYLK3	MYLK3	myosin light chain kinase 3, transcript variant X1	0.424	-1.23738	0.00636849	0.0650856	yes	down	31.0625	16.42
gene-STYXL1	STYXL1	serine/threonine/tyrosine interacting like 1, transcript variant X1	0.54	-0.88944	0.00636974	0.0650856	yes	down	5.19	3.1525
gene-MPPED2	MPPED2	metallophosphoesterase domain containing 2, transcript variant X1	0.439	-1.1886	0.00637038	0.0650856	yes	down	1.81	0.9575
gene-SNX18	SNX18	sorting nexin 18	1.637	0.711181	0.00637855	0.0651257	yes	up	1.2925	2.53
gene-LOC106823197	LOC106823197	serotransferrin	2.137	1.0953	0.00638824	0.0651813	yes	up	2.19	5.7425
gene-LOC123285330	LOC123285330	transmembrane protein 177-like, transcript variant X1	0.273	-1.87412	0.00639472	0.0652041	yes	down	1.7925	0.565
gene-VIT	VIT	vitrin	1.781	0.832818	0.00641027	0.0653193	yes	up	4.97	10.3575
gene-ARHGAP29	ARHGAP29	Rho GTPase activating protein 29, transcript variant X3	1.765	0.819654	0.0064167	0.0653286	yes	up	2.2875	4.75
gene-ARMC2	ARMC2	armadillo repeat containing 2, transcript variant X1	0.24	-2.05793	0.0064197	0.0653286	yes	down	7.6975	2.025
gene-LOC106840064	LOC106840064	uncharacterized LOC106840064	0.144	-2.79145	0.00643165	0.0654069	yes	down	0.0475	0.01
gene-SOWAHC	SOWAHC	sosondowah ankyrin repeat domain family member C	2.77	1.47004	0.00643638	0.0654117	yes	up	0.1025	0.34
gene-FZD7	FZD7	frizzled class receptor 7	1.777	0.829129	0.00645115	0.0655184	yes	up	10.385	21.46
gene-MID1	MID1	midline 1, transcript variant X3	2.048	1.03442	0.006462	0.0655521	yes	up	0.2625	0.6425
gene-LOC123281382	LOC123281382	uncharacterized LOC123281382	0.096	-3.38172	0.00646884	0.0655521	yes	down	10.8225	1.1825
gene-RPS21	RPS21	ribosomal protein S21, transcript variant X2	0.624	-0.679605	0.00646951	0.0655521	yes	down	570.423	410.005
gene-SUCLG2	SUCLG2	succinate-CoA ligase GDP-forming subunit beta, transcript variant X2	0.587	-0.768955	0.00648011	0.0655521	yes	down	48.1775	33.02
gene-ZBTB42	ZBTB42	zinc finger and BTB domain containing 42, transcript variant X2	2.312	1.20945	0.00648058	0.0655521	yes	up	0.3675	1.0275
gene-CHCHD10	CHCHD10	coiled-coil-helix-coiled-coil-helix domain containing 10	0.568	-0.816995	0.00648255	0.0655521	yes	down	604.582	410.77
gene-ASNS	ASNS	asparagine synthetase (glutamine-hydrolyzing), transcript variant X3	1.877	0.908542	0.00648862	0.0655521	yes	up	2.9525	6.6975
gene-MYO1E	MYO1E	myosin IE	2.021	1.01535	0.00650755	0.0657002	yes	up	3.0075	7.235
gene-DHRS9	DHRS9	dehydrogenase/reductase 9	2.012	1.00855	0.006543	0.0660147	yes	up	0.285	0.665
gene-LOC123285673	LOC123285673	uncharacterized LOC123285673, transcript variant X5	0.511	-0.96916	0.00655819	0.0661245	yes	down	7.0175	4.425
gene-BMP2	BMP2	bone morphogenetic protein 2	2.782	1.47622	0.00657946	0.0662954	yes	up	0.8825	3.06
gene-NAT8L	NAT8L	N-acetyltransferase 8 like	0.205	-2.28624	0.00661095	0.066569	yes	down	0.585	0.1425
gene-CLK1	CLK1	CDC like kinase 1, transcript variant X1	1.947	0.961255	0.00662363	0.066653	yes	up	7.155	15.2725
gene-MMP19	MMP19	matrix metallopeptidase 19	2.228	1.15569	0.00663328	0.0667064	yes	up	1.735	4.8225
gene-BIRC3	BIRC3	baculoviral IAP repeat containing 3, transcript variant X1	2.525	1.33625	0.00665782	0.0669093	yes	up	0.405	1.265
gene-PLXNA4	PLXNA4	plexin A4, transcript variant X1	0.43	-1.21925	0.00669597	0.0672487	yes	down	1.8425	0.96
gene-AGBL5	AGBL5	AGBL carboxypeptidase 5, transcript variant X3	0.628	-0.670426	0.00670662	0.0673117	yes	down	1.965	1.425
gene-BDNF	BDNF	brain derived neurotrophic factor, transcript variant X1	0.359	-1.4775	0.00671328	0.0673346	yes	down	2.0625	0.855
gene-MAN1C1	MAN1C1	mannosidase alpha class 1C member 1, transcript variant X1	1.692	0.758756	0.00673139	0.0674593	yes	up	4.065	8.1775
gene-FAM124A	FAM124A	family with sequence similarity 124 member A	2.397	1.26147	0.00673879	0.0674593	yes	up	1.185	3.5325
gene-SLC6A6	SLC6A6	solute carrier family 6 member 6, transcript variant X3	0.48	-1.05803	0.0067389	0.0674593	yes	down	3.655	2.1625
gene-PLD1	PLD1	phospholipase D1	1.869	0.9022	0.00675067	0.0674745	yes	up	0.375	0.8375
gene-LYRM9	LYRM9	LYR motif containing 9, transcript variant X1	0.617	-0.697282	0.00675084	0.0674745	yes	down	6.155	4.5525
gene-GOLGA1	GOLGA1	golgin A1, transcript variant X4	0.57	-0.810756	0.0067536	0.0674745	yes	down	4.035	2.7325
gene-TMEM205	TMEM205	transmembrane protein 205, transcript variant X1	0.574	-0.801806	0.00679006	0.0677946	yes	down	64.9975	42.9475
gene-COMMD6	COMMD6	COMM domain containing 6, transcript variant X2	0.559	-0.839037	0.00680243	0.0678675	yes	down	9.3875	6.0875
gene-CXXC4	CXXC4	CXXC finger protein 4	0.476	-1.0723	0.0068062	0.0678675	yes	down	0.4475	0.2525
gene-MLPH	MLPH	melanophilin, transcript variant X3	2.915	1.54345	0.00683808	0.0681412	yes	up	0.1075	0.385
gene-SELENOH	SELENOH	selenoprotein H	0.647	-0.627962	0.00685123	0.0682279	yes	down	99.2325	76.06
gene-ANO3	ANO3	anoctamin 3, transcript variant X1	20.471	4.35554	0.00686437	1	yes	up	0.0025	0.0675
gene-RRBP1	RRBP1	ribosome binding protein 1	1.822	0.865892	0.00689579	0.06859	yes	up	5.51	12.24
gene-GDF10	GDF10	growth differentiation factor 10	2.521	1.33387	0.00689652	0.06859	yes	up	1.8925	5.6975
gene-LOC106833308	LOC106833308	solute carrier family 12 member 3-like	2.692	1.42858	0.0069162	0.0687413	yes	up	0.605	2.3575
gene-GFPT2	GFPT2	glutamine-fructose-6-phosphate transaminase 2	1.809	0.854856	0.00693884	0.0688949	yes	up	5.9275	14.1925
gene-HSBP1	HSBP1	heat shock factor binding protein 1	0.649	-0.622773	0.00694064	0.0688949	yes	down	231.705	178.415
gene-DAB2	DAB2	DAB adaptor protein 2, transcript variant X6	2.111	1.07794	0.00695925	0.069035	yes	up	3.92	10.2725
gene-CFAP45	CFAP45	cilia and flagella associated protein 45	3.974	1.99061	0.00697658	0.0691623	yes	up	0.1225	0.5675
gene-PCBD1	PCBD1	pterin-4 alpha-carbinolamine dehydratase 1	0.528	-0.922605	0.0069818	0.0691694	yes	down	13.8	8.7325
gene-WASHC3	WASHC3	WASH complex subunit 3, transcript variant X1	0.574	-0.801724	0.00699296	0.0692352	yes	down	17.2175	11.475
gene-SLC26A6	SLC26A6	solute carrier family 26 member 6, transcript variant X1	1.61	0.687126	0.00700239	0.0692839	yes	up	5.005	9.4925
gene-RELT	RELT	RELT TNF receptor, transcript variant X3	0.531	-0.914437	0.00703265	0.0695015	yes	down	7.685	4.615
gene-ZNF550	ZNF550	zinc finger protein 550, transcript variant X2	0.663	-0.591962	0.00704046	0.0695263	yes	down	5.315	4.3575
gene-LOC106825103	LOC106825103	PVR cell adhesion molecule, transcript variant X1	0.529	-0.918936	0.00704632	0.0695394	yes	down	10.865	6.9175
gene-PIK3CG	PIK3CG	phosphatidylinositol-4,5-bisphosphate 3-kinase catalytic subunit gamma, transcript variant X4	2.091	1.06446	0.00705628	0.069593	yes	up	0.1525	0.37
gene-MED21	MED21	mediator complex subunit 21, transcript variant X1	0.597	-0.744343	0.0071095	0.0699721	yes	down	30.385	21.42
gene-LOC106830949	LOC106830949	uncharacterized LOC106830949	0.301	-1.73232	0.0071116	0.0699721	yes	down	1.7625	0.6225
gene-LOC106846184	LOC106846184	uncharacterized LOC106846184, transcript variant X5	0.649	-0.623994	0.00711295	0.0699721	yes	down	13.095	10.555
gene-PDE3B	PDE3B	phosphodiesterase 3B	3.01	1.5897	0.00712157	0.0699999	yes	up	0.075	0.2675
gene-BTBD2	BTBD2	BTB domain containing 2	0.657	-0.605059	0.00712509	0.0699999	yes	down	47.305	36.775
gene-LOC106836113	LOC106836113	annexin A1	1.896	0.923315	0.00712945	0.0699999	yes	up	19.67	44.4975
gene-LOC123279651	LOC123279651	uncharacterized LOC123279651	0.601	-0.73552	0.00724564	0.0710045	yes	down	29.945	21.46
gene-SLC25A39	SLC25A39	solute carrier family 25 member 39, transcript variant X2	0.618	-0.69354	0.00728026	0.0712983	yes	down	39.9525	28.9425
gene-LOC123282223	LOC123282223	transport and Golgi organization protein 1 homolog, transcript variant X1	3.613	1.85301	0.00730198	0.0713745	yes	up	0.9725	4.2475
gene-LOC123278073	LOC123278073	uncharacterized LOC123278073	0.35	-1.51416	0.00734241	0.0716328	yes	down	2.7225	1.1175
gene-OMA1	OMA1	OMA1 zinc metallopeptidase, transcript variant X1	0.612	-0.708107	0.00737671	0.0718612	yes	down	5.5825	4.09
gene-LOC106842304	LOC106842304	MLX interacting protein, transcript variant X1	1.624	0.699867	0.00737986	0.0718612	yes	up	30.6975	58.4275
gene-LOC106833287	LOC106833287	purine nucleoside phosphorylase-like	1.789	0.839181	0.0073935	0.0719484	yes	up	2.87	6.1875
gene-SHTN1	SHTN1	shootin 1, transcript variant X1	3.771	1.91481	0.0074081	0.0720448	yes	up	0.03	0.14
gene-COQ8A	COQ8A	coenzyme Q8A, transcript variant X1	0.658	-0.603593	0.0074312	0.072212	yes	down	770.712	599.753
gene-STK17A	STK17A	serine/threonine kinase 17a	1.627	0.701827	0.00743925	0.072212	yes	up	1.93	3.72
gene-MRPL37	MRPL37	mitochondrial ribosomal protein L37, transcript variant X1	0.655	-0.610543	0.00743954	0.072212	yes	down	93.5175	73.11
gene-ADM2	ADM2	adrenomedullin 2	3.145	1.65311	0.00745803	0.0723014	yes	up	0.07	0.2725
gene-ROR1	ROR1	receptor tyrosine kinase like orphan receptor 1, transcript variant X1	2.272	1.18406	0.0074661	0.0723341	yes	up	0.125	0.33
gene-NAB2	NAB2	NGFI-A binding protein 2, transcript variant X1	1.931	0.949536	0.00748478	0.0724591	yes	up	4.25	9.9475
gene-MTURN	MTURN	maturin, neural progenitor differentiation regulator homolog	0.444	-1.17047	0.00748845	0.0724591	yes	down	5.1375	2.5725
gene-LOC106842033	LOC106842033	T cell activation RhoGTPase activating protein, transcript variant X1	1.935	0.9524	0.00750333	0.0725117	yes	up	0.7975	1.7125
gene-TMIE	TMIE	transmembrane inner ear	0.208	-2.26561	0.00750832	0.0725143	yes	down	0.5075	0.12
gene-LOC123279533	LOC123279533	uncharacterized LOC123279533	1.915	0.93719	0.00757773	0.0730927	yes	up	0.18	0.4125
gene-ZBTB12	ZBTB12	zinc finger and BTB domain containing 12, transcript variant X1	0.533	-0.906507	0.00758505	0.0731174	yes	down	0.9475	0.6
gene-EVI5L	EVI5L	ecotropic viral integration site 5 like	0.632	-0.661196	0.00759248	0.0731431	yes	down	16.115	12.24
gene-JUN	JUN	Jun proto-oncogene, AP-1 transcription factor subunit	1.677	0.745621	0.00761504	0.0733145	yes	up	144.38	286.442
gene-ARMC7	ARMC7	armadillo repeat containing 7, transcript variant X1	0.135	-2.88452	0.00762618	0.0733757	yes	down	2.0775	0.3525
gene-LOC106826290	LOC106826290	uncharacterized LOC106826290, transcript variant X2	0.313	-1.6748	0.00765932	0.0736484	yes	down	0.7425	0.0825
gene-EIF4A1	EIF4A1	eukaryotic translation initiation factor 4A1, transcript variant X1	1.566	0.647182	0.0076997	0.0738992	yes	up	48.975	92.655
gene-FADS1	FADS1	fatty acid desaturase 1, transcript variant X1	2.053	1.03742	0.00770869	0.0738992	yes	up	1.885	4.77
gene-C3AR1	C3AR1	complement C3a receptor 1	2.155	1.1074	0.00771332	0.0738992	yes	up	0.62	1.575
gene-POLR1H	POLR1H	RNA polymerase I subunit H, transcript variant X2	0.581	-0.783715	0.00771663	0.0738992	yes	down	23.7525	16.2775
gene-LPAR1	LPAR1	lysophosphatidic acid receptor 1, transcript variant X3	1.856	0.892028	0.00773065	0.0738992	yes	up	2.02	4.3325
gene-SPATA32	SPATA32	spermatogenesis associated 32	4.524	2.17775	0.00773096	0.0738992	yes	up	0.215	1.16
gene-EXT1	EXT1	exostosin glycosyltransferase 1	1.566	0.647377	0.00773262	0.0738992	yes	up	5.3925	10.085
gene-CTSD	CTSD	cathepsin D	0.596	-0.746992	0.00773284	0.0738992	yes	down	326.125	228.29
gene-TC2N	TC2N	tandem C2 domains, nuclear	2.512	1.32881	0.00773375	0.0738992	yes	up	0.1475	0.4375
gene-TCF7L2	TCF7L2	transcription factor 7 like 2, transcript variant X1	1.903	0.928177	0.00773432	0.0738992	yes	up	1.87	3.94
gene-MBD2	MBD2	methyl-CpG binding domain protein 2	1.602	0.679914	0.0077605	0.0740648	yes	up	6.55	12.9225
gene-DUSP6	DUSP6	dual specificity phosphatase 6	1.862	0.896929	0.00777501	0.0741572	yes	up	2.3725	5.22
gene-PRKRA	PRKRA	protein activator of interferon induced protein kinase EIF2AK2, transcript variant X1	1.592	0.670678	0.00778674	0.0742132	yes	up	71.65	135.173
gene-LOC106848161	LOC106848161	immunoglobulin lambda constant 6-like	10.856	3.44037	0.00779055	0.0742132	yes	up	2.035	27.9
gene-MRPL55	MRPL55	mitochondrial ribosomal protein L55, transcript variant X2	0.653	-0.614037	0.00780916	0.074327	yes	down	108.865	83.7775
gene-CCDC159	CCDC159	coiled-coil domain containing 159, transcript variant X1	0.261	-1.93801	0.00781296	0.074327	yes	down	0.97	0.26
gene-REPIN1	REPIN1	replication initiator 1, transcript variant X1	0.608	-0.718803	0.00781701	0.074327	yes	down	31.6525	22.555
gene-HBEGF	HBEGF	heparin binding EGF like growth factor, transcript variant X1	2.259	1.17547	0.00783662	0.0744672	yes	up	17.155	45.1925
gene-LOC106831116	LOC106831116	low affinity immunoglobulin gamma Fc region receptor III-B-like	1.821	0.864823	0.00785486	0.0745742	yes	up	1.5125	3.315
gene-MRPL23	MRPL23	mitochondrial ribosomal protein L23	0.617	-0.696118	0.00785758	0.0745742	yes	down	53.9725	38.5875
gene-DNAJB2	DNAJB2	DnaJ heat shock protein family (Hsp40) member B2, transcript variant X1	0.625	-0.678156	0.00786826	0.0746294	yes	down	30.925	23.425
gene-SLC9A3R1	SLC9A3R1	SLC9A3 regulator 1	0.449	-1.15638	0.00787835	0.074649	yes	down	3.655	1.97
gene-COL5A3	COL5A3	collagen type V alpha 3 chain, transcript variant X1	1.611	0.688118	0.00788005	0.074649	yes	up	14.2825	27.98
gene-LOC106842527	LOC106842527	condensin complex subunit 2	4.257	2.08972	0.00788959	0.0746933	yes	up	0.05	0.255
gene-LDLRAD3	LDLRAD3	low density lipoprotein receptor class A domain containing 3	1.977	0.983045	0.0080097	0.0757837	yes	up	0.9575	3.2325
gene-ECM2	ECM2	extracellular matrix protein 2, transcript variant X4	1.618	0.694407	0.00801715	0.0758075	yes	up	2.9425	5.7025
gene-FAT2	FAT2	FAT atypical cadherin 2	15.149	3.9211	0.0080357	1	yes	up	0	0.03
gene-MAP3K10	MAP3K10	mitogen-activated protein kinase kinase kinase 10	0.622	-0.68462	0.0080523	0.0760355	yes	down	21.0775	15.6525
gene-DNAJC15	DNAJC15	DnaJ heat shock protein family (Hsp40) member C15	0.567	-0.818125	0.00805611	0.0760355	yes	down	10.3375	6.9775
gene-STK38	STK38	serine/threonine kinase 38, transcript variant X2	1.628	0.703257	0.00806113	0.076036	yes	up	2.5275	4.8775
gene-ARPC1B	ARPC1B	actin related protein 2/3 complex subunit 1B, transcript variant X1	1.827	0.869647	0.00807681	0.0760934	yes	up	20.9475	46.67
gene-SHOX2	SHOX2	short stature homeobox 2, transcript variant X1	3.101	1.63287	0.00807712	0.0760934	yes	up	0.2125	0.8275
gene-OXCT1	OXCT1	3-oxoacid CoA-transferase 1	0.622	-0.684791	0.00809598	0.0762243	yes	down	80.9375	59.23
gene-MYOF	MYOF	myoferlin, transcript variant X1	2.218	1.14933	0.00810834	0.0762939	yes	up	1.255	3.4575
gene-LOC123287929	LOC123287929	T-cell surface glycoprotein CD8 alpha chain-like	11.373	3.50758	0.00813166	0.0764665	yes	up	4.64	64.97
gene-LOC123276481	LOC123276481	uncharacterized LOC123276481, transcript variant X1	0.572	-0.805655	0.00815928	0.0766352	yes	down	3.7025	3.0325
gene-GRIN3A	GRIN3A	glutamate ionotropic receptor NMDA type subunit 3A	6.353	2.66748	0.00815959	0.0766352	yes	up	0.0125	0.0775
gene-PLAC9	PLAC9	placenta associated 9, transcript variant X1	1.805	0.851967	0.00818855	0.0768603	yes	up	26.925	59.3725
gene-F2RL2	F2RL2	coagulation factor II thrombin receptor like 2	2.199	1.13667	0.00819651	0.076888	yes	up	0.4075	1.0425
gene-LOC123290254	LOC123290254	uncharacterized LOC123290254	3.222	1.68811	0.00820809	0.0769496	yes	up	0.415	1.545
gene-NTAQ1	NTAQ1	N-terminal glutamine amidase 1, transcript variant X1	0.636	-0.652747	0.008226	0.0770705	yes	down	8.025	6.1
gene-RAB6B	RAB6B	RAB6B, member RAS oncogene family, transcript variant X1	4.18	2.06335	0.0082354	0.0771115	yes	up	0.025	0.1175
gene-RPL17	RPL17	ribosomal protein L17, transcript variant X2	0.605	-0.724476	0.0082429	0.0771347	yes	down	503.473	355.975
gene-SOWAHD	SOWAHD	sosondowah ankyrin repeat domain family member D	4.027	2.00982	0.00826083	0.0771821	yes	up	0.0375	0.185
gene-PRKCD	PRKCD	protein kinase C delta, transcript variant X1	1.928	0.946992	0.00826088	0.0771821	yes	up	1.365	3.175
gene-FHOD3	FHOD3	formin homology 2 domain containing 3	0.461	-1.1157	0.00828978	0.0773536	yes	down	9.615	5.24
gene-FGFR1	FGFR1	fibroblast growth factor receptor 1, transcript variant X6	1.8	0.847867	0.00829148	0.0773536	yes	up	14.95	32.705
gene-LOC106823545	LOC106823545	uncharacterized LOC106823545	0.304	-1.71653	0.00829708	0.0773588	yes	down	1.715	0.6325
gene-LOC106822420	LOC106822420	liver carboxylesterase 1-like, transcript variant X5	2.087	1.06109	0.00832954	0.0775804	yes	up	318.127	785.572
gene-LOC106829191	LOC106829191	uncharacterized LOC106829191	0.612	-0.707487	0.008336	0.0775804	yes	down	0.53	0.38
gene-EPHA2	EPHA2	EPH receptor A2	1.87	0.903246	0.00834452	0.0776126	yes	up	5.3	12.255
gene-NHLRC3	NHLRC3	NHL repeat containing 3, transcript variant X1	1.831	0.872522	0.00835071	0.0776232	yes	up	0.5125	1.15
gene-ASAP2	ASAP2	ArfGAP with SH3 domain, ankyrin repeat and PH domain 2, transcript variant X1	1.687	0.754598	0.00840408	0.0780248	yes	up	1.2975	2.6425
gene-SGSH	SGSH	N-sulfoglucosamine sulfohydrolase, transcript variant X1	1.806	0.852478	0.0084221	0.0781449	yes	up	2.7125	5.9075
gene-ARHGAP18	ARHGAP18	Rho GTPase activating protein 18	1.711	0.775224	0.00846353	0.0784345	yes	up	1.7175	3.48
gene-NDUFB11	NDUFB11	NADH:ubiquinone oxidoreductase subunit B11	0.663	-0.592776	0.00847491	0.0784589	yes	down	359.478	283.05
gene-MRPL1	MRPL1	mitochondrial ribosomal protein L1, transcript variant X1	0.559	-0.83977	0.00847638	0.0784589	yes	down	2.55	1.5275
gene-MAGIX	MAGIX	MAGI family member, X-linked, transcript variant X1	0.56	-0.836378	0.00850645	0.0786898	yes	down	13.735	8.985
gene-CDIN1	CDIN1	CDAN1 interacting nuclease 1, transcript variant X1	0.572	-0.806579	0.00852715	0.0787639	yes	down	1.5475	1.045
gene-DCLK1	DCLK1	doublecortin like kinase 1, transcript variant X1	2.225	1.15362	0.0085346	0.0787639	yes	up	0.3175	0.8525
gene-PEG10	PEG10	paternally expressed 10	2.76	1.46468	0.0085353	0.0787639	yes	up	0.1375	0.4775
gene-RIPK1	RIPK1	receptor interacting serine/threonine kinase 1, transcript variant X1	1.758	0.813782	0.00854729	0.0787639	yes	up	1.495	3.3625
gene-ST3GAL6	ST3GAL6	ST3 beta-galactoside alpha-2,3-sialyltransferase 6, transcript variant X3	1.593	0.671447	0.00854872	0.0787639	yes	up	13.01	23.9075
gene-CTSZ	CTSZ	cathepsin Z	1.635	0.709683	0.0085509	0.0787639	yes	up	19.265	37.3825
gene-DOK2	DOK2	docking protein 2, transcript variant X2	1.892	0.920216	0.00855281	0.0787639	yes	up	2.2575	4.8875
gene-LOC123286468	LOC123286468	uncharacterized LOC123286468	0.213	-2.22895	0.00855682	0.0787639	yes	down	0.175	0.0475
gene-DOCK7	DOCK7	dedicator of cytokinesis 7, transcript variant X1	1.587	0.666238	0.00856063	0.0787639	yes	up	1.1775	2.23
gene-SDK2	SDK2	sidekick cell adhesion molecule 2	0.551	-0.859434	0.00863251	0.0791551	yes	down	0.5475	0.37
gene-LPL	LPL	lipoprotein lipase	0.587	-0.767555	0.00863363	0.0791551	yes	down	43.99	31.6875
gene-TM7SF3	TM7SF3	transmembrane 7 superfamily member 3	0.609	-0.716464	0.00863936	0.0791551	yes	down	9.45	6.8975
gene-PRSS21	PRSS21	serine protease 21, transcript variant X1	3.305	1.72468	0.00864044	0.0791551	yes	up	0.4925	1.9725
gene-LRRC52	LRRC52	leucine rich repeat containing 52	0.391	-1.35442	0.00864521	0.0791551	yes	down	2.1175	1.0225
gene-LOC106829176	LOC106829176	cytochrome c oxidase subunit 4 isoform 1, mitochondrial	0.662	-0.595159	0.00864616	0.0791551	yes	down	2034.95	1613.64
gene-SLC10A6	SLC10A6	solute carrier family 10 member 6, transcript variant X1	1.664	0.734263	0.00865017	0.0791551	yes	up	0.875	1.76
gene-LOC106827001	LOC106827001	uncharacterized LOC106827001	0.224	-2.15817	0.00865469	0.0791551	yes	down	0.82	0.2125
gene-CAMKMT	CAMKMT	calmodulin-lysine N-methyltransferase, transcript variant X1	0.588	-0.766865	0.00868929	0.0794242	yes	down	5.4575	3.8825
gene-SNTB2	SNTB2	syntrophin beta 2, transcript variant X1	1.723	0.785235	0.00870545	0.0795246	yes	up	0.5825	1.2125
gene-PID1	PID1	phosphotyrosine interaction domain containing 1, transcript variant X1	1.55	0.632604	0.00872172	0.0795534	yes	up	4.6025	8.59
gene-DOCK2	DOCK2	dedicator of cytokinesis 2	1.65	0.722626	0.00873098	0.0795534	yes	up	0.4825	0.945
gene-NR5A2	NR5A2	nuclear receptor subfamily 5 group A member 2, transcript variant X7	2.916	1.54413	0.00873117	0.0795534	yes	up	0.1875	0.6875
gene-CCP110	CCP110	centriolar coiled-coil protein 110	2.38	1.25122	0.00873451	0.0795534	yes	up	0.0975	0.275
gene-DNM1	DNM1	dynamin 1, transcript variant X1	2.154	1.10688	0.00875103	0.0796566	yes	up	3.53	9.2175
gene-CCDC91	CCDC91	coiled-coil domain containing 91, transcript variant X1	0.573	-0.803461	0.00877252	0.0796883	yes	down	2.7875	1.885
gene-LOC106831114	LOC106831114	low affinity immunoglobulin gamma Fc region receptor II-b, transcript variant X1	2.292	1.19646	0.00877526	0.0796883	yes	up	1.5675	4.2425
gene-SEMA4F	SEMA4F	ssemaphorin 4F, transcript variant X1	2.534	1.34143	0.0088087	0.0799079	yes	up	0.9375	2.88
gene-ATP5ME	ATP5ME	ATP synthase membrane subunit e	0.659	-0.600856	0.00880985	0.0799079	yes	down	841.615	660.895
gene-PEBP4	PEBP4	phosphatidylethanolamine binding protein 4	2.283	1.19106	0.00884359	0.0801666	yes	up	181.657	481.83
gene-NSUN3	NSUN3	NOP2/Sun RNA methyltransferase 3, transcript variant X1	1.728	0.789424	0.00886543	0.0803172	yes	up	2.1825	4.9375
gene-LOC106833486	LOC106833486	glutathione S-transferase P	0.618	-0.69336	0.00887463	0.0803531	yes	down	423.03	313.88
gene-PM20D1	PM20D1	peptidase M20 domain containing 1, transcript variant X2	0.635	-0.654985	0.00889065	0.0804507	yes	down	12.9925	10.52
gene-LOC106830235	LOC106830235	uncharacterized LOC106830235, transcript variant X1	0.441	-1.18227	0.00892657	0.0806717	yes	down	0.98	0.5025
gene-SCRIB	SCRIB	scribble planar cell polarity protein, transcript variant X1	0.623	-0.68254	0.00893473	0.0806717	yes	down	48.69	35.6075
gene-DEF6	DEF6	DEF6 guanine nucleotide exchange factor, transcript variant X1	1.661	0.73179	0.00893698	0.0806717	yes	up	1.3	2.59
gene-NFATC3	NFATC3	nuclear factor of activated T cells 3	1.516	0.600649	0.00894135	0.0806717	yes	up	5.5475	9.9025
gene-DBN1	DBN1	drebrin 1, transcript variant X1	2.024	1.0173	0.00895075	0.0807092	yes	up	11.04	27.49
gene-LOC123280343	LOC123280343	-	0.439	-1.18875	0.00896481	0.0807885	yes	down	2.215	1.1725
gene-LOC123275597	LOC123275597	glutathione S-transferase theta-3-like	2.199	1.13697	0.00899817	0.0810416	yes	up	7.215	19.8
gene-COL4A5	COL4A5	collagen type IV alpha 5 chain, transcript variant X2	1.886	0.915155	0.00901426	0.0810914	yes	up	0.4325	1
gene-TFPI	TFPI	tissue factor pathway inhibitor, transcript variant X1	1.81	0.855776	0.00902621	0.0811513	yes	up	1.595	3.565
gene-TMEM218	TMEM218	transmembrane protein 218, transcript variant X2	0.555	-0.850502	0.00904029	0.0812303	yes	down	11.945	7.77
gene-MAML2	MAML2	mastermind like transcriptional coactivator 2, transcript variant X1	1.979	0.984654	0.00904799	0.081252	yes	up	0.3775	0.9325
gene-ME2	ME2	malic enzyme 2	0.569	-0.813366	0.00905445	0.0812614	yes	down	30.8975	20.605
gene-SNCB	SNCB	synuclein beta	0.369	-1.44015	0.00909692	0.0815484	yes	down	1.9875	0.83
gene-MFAP5	MFAP5	microfibril associated protein 5, transcript variant X1	1.696	0.761745	0.00915717	0.0820023	yes	up	21.6675	43.2725
gene-PHOSPHO1	PHOSPHO1	phosphoethanolamine/phosphocholine phosphatase 1, transcript variant X2	0.568	-0.815625	0.00916133	0.0820023	yes	down	167.722	113.757
gene-SPTBN5	SPTBN5	spectrin beta, non-erythrocytic 5	0.143	-2.80788	0.00916893	0.0820023	yes	down	0.0675	0.0125
gene-SMIM29	SMIM29	small integral membrane protein 29, transcript variant X1	0.6	-0.736301	0.00919958	0.0821357	yes	down	9.0675	6.385
gene-LOC106844183	LOC106844183	-	7.058	2.81918	0.00919988	0.0821357	yes	up	5.3225	49.205
gene-ACSBG1	ACSBG1	acyl-CoA synthetase bubblegum family member 1	0.08	-3.63703	0.00921504	1	yes	down	0.1125	0.01
gene-UCP3	UCP3	uncoupling protein 3	2.67	1.41665	0.00923749	0.0823279	yes	up	1.7925	5.4175
gene-MTCH1	MTCH1	mitochondrial carrier 1, transcript variant X1	0.645	-0.632032	0.0092754	0.0825735	yes	down	222.835	173.238
gene-ARG2	ARG2	arginase 2, transcript variant X1	0.467	-1.09722	0.0092758	0.0825735	yes	down	7.2325	3.1575
gene-CNKSR2	CNKSR2	connector enhancer of kinase suppressor of Ras 2	0.377	-1.40704	0.00928527	0.0826099	yes	down	1.7475	0.775
gene-LOC123281380	LOC123281380	uncharacterized LOC123281380	0.135	-2.89171	0.00929529	0.0826511	yes	down	2.4425	0.37
gene-RECK	RECK	reversion inducing cysteine rich protein with kazal motifs, transcript variant X1	1.706	0.770629	0.00931801	0.0827734	yes	up	2.32	4.7625
gene-PPARG	PPARG	peroxisome proliferator activated receptor gamma, transcript variant X1	1.948	0.961722	0.00931983	0.0827734	yes	up	1.105	2.71
gene-ARHGEF28	ARHGEF28	Rho guanine nucleotide exchange factor 28, transcript variant X1	1.758	0.814331	0.0093289	0.0828061	yes	up	0.57	1.31
gene-TMEM82	TMEM82	transmembrane protein 82, transcript variant X1	0.405	-1.30392	0.00936018	0.0830358	yes	down	2.1125	0.9925
gene-ASS1	ASS1	argininosuccinate synthase 1	0.567	-0.818226	0.00941116	0.0834398	yes	down	13.4775	9.125
gene-TMEM258	TMEM258	transmembrane protein 258	0.63	-0.666054	0.00942163	0.0834845	yes	down	82.1125	62.1475
gene-TMEM243	TMEM243	transmembrane protein 243, transcript variant X2	1.698	0.763936	0.00947005	0.0838489	yes	up	2.5325	5.1125
gene-SLC43A2	SLC43A2	solute carrier family 43 member 2, transcript variant X4	1.746	0.804159	0.00947368	0.0838489	yes	up	8.5525	17.355
gene-RBP5	RBP5	retinol binding protein 5, transcript variant X1	28.166	4.81587	0.00950384	1	yes	up	0	0.335
gene-C7	C7	complement C7	3.09	1.62776	0.00955536	0.0844744	yes	up	0.14	0.53
gene-MPC2	MPC2	mitochondrial pyruvate carrier 2	0.633	-0.658762	0.00957563	0.0846049	yes	down	115.22	86.205
gene-PTGES3L	PTGES3L	prostaglandin E synthase 3 like, transcript variant X2	0.664	-0.591294	0.00958115	0.084605	yes	down	71.0425	55.2
gene-ECSIT	ECSIT	ECSIT signaling integrator, transcript variant X1	0.633	-0.659943	0.00959669	0.084673	yes	down	185.88	140.028
gene-LOC106836795	LOC106836795	uncharacterized LOC106836795	5.546	2.47145	0.00960539	0.084673	yes	up	0.1725	1.24
gene-LOC106825683	LOC106825683	uncharacterized LOC106825683	0.066	-3.92822	0.00962567	1	yes	down	0.205	0.015
gene-NFIA	NFIA	nuclear factor I A, transcript variant X1	1.603	0.680695	0.00967599	0.0852464	yes	up	3.075	6.195
gene-PHACTR1	PHACTR1	phosphatase and actin regulator 1, transcript variant X1	0.553	-0.855676	0.00969002	0.0853211	yes	down	2.245	1.6175
gene-ZSWIM6	ZSWIM6	zinc finger SWIM-type containing 6, transcript variant X1	2.064	1.04521	0.00969838	0.0853458	yes	up	0.3275	0.7775
gene-EFEMP2	EFEMP2	EGF containing fibulin extracellular matrix protein 2, transcript variant X1	0.652	-0.618014	0.00971097	0.0854076	yes	down	34.495	26.9275
gene-ENPP1	ENPP1	ectonucleotide pyrophosphatase/phosphodiesterase 1, transcript variant X1	1.703	0.767847	0.00975802	0.0857232	yes	up	6.315	13.0225
gene-UGDH	UGDH	UDP-glucose 6-dehydrogenase, transcript variant X2	1.925	0.944958	0.00978825	0.0859396	yes	up	1.165	2.665
gene-CACNG1	CACNG1	calcium voltage-gated channel auxiliary subunit gamma 1	1.578	0.658053	0.00979621	0.0859407	yes	up	133.083	245.15
gene-LOC106833456	LOC106833456	cytochrome P450 2J2	0.554	-0.852126	0.00980357	0.0859407	yes	down	4.18	2.73
gene-LOC123281039	LOC123281039	myeloid cell surface antigen CD33-like, transcript variant X1	0.28	-1.83826	0.00985534	0.0862478	yes	down	0.435	0.155
gene-WFIKKN1	WFIKKN1	WAP, follistatin/kazal, immunoglobulin, kunitz and netrin domain containing 1	0.391	-1.35595	0.00986753	0.0862478	yes	down	0.7475	0.335
gene-SNED1	SNED1	sushi, nidogen and EGF like domains 1	1.639	0.712514	0.00987216	0.0862478	yes	up	1.38	3.085
gene-LOC123279625	LOC123279625	uncharacterized LOC123279625, transcript variant X3	0.52	-0.944359	0.00987999	0.0862478	yes	down	4.8525	2.895
gene-DIS3L	DIS3L	DIS3 like exosome 3'-5' exoribonuclease	0.579	-0.787937	0.00988887	0.0862478	yes	down	3.8625	2.585
gene-RPL11	RPL11	ribosomal protein L11, transcript variant X1	0.643	-0.636126	0.00989057	0.0862478	yes	down	647.367	491.105
gene-KIF24	KIF24	kinesin family member 24, transcript variant X1	0.236	-2.08301	0.00989075	0.0862478	yes	down	0.5525	0.15
gene-CEP170B	CEP170B	centrosomal protein 170B, transcript variant X4	2.044	1.03113	0.00990725	0.0863426	yes	up	0.5175	1.3025
gene-NIBAN1	NIBAN1	niban apoptosis regulator 1, transcript variant X1	1.614	0.690497	0.00994582	0.0865314	yes	up	3.9275	7.895
gene-ATG4D	ATG4D	autophagy related 4D cysteine peptidase	0.651	-0.619674	0.00995276	0.0865428	yes	down	31.38	24.295
gene-RPS24	RPS24	ribosomal protein S24, transcript variant X1	0.618	-0.693298	0.00997	0.0866437	yes	down	338.44	245.68
gene-AMT	AMT	aminomethyltransferase, transcript variant X1	1.573	0.653366	0.00998725	0.0867445	yes	up	7.9825	15.9125
gene-LOC123280814	LOC123280814	protein S100-A8-like	11.838	3.5653	0.0100039	0.0868402	yes	up	3.765	45.2225
gene-AQP2	AQP2	aquaporin 2	10.095	3.33554	0.0100213	0.0869418	yes	up	0.01	0.12
gene-TYSND1	TYSND1	trypsin like peroxisomal matrix peptidase 1	0.574	-0.801683	0.0100751	0.08731	yes	down	5.8775	4.025
gene-POLD2	POLD2	DNA polymerase delta 2, accessory subunit, transcript variant X2	0.635	-0.65449	0.0100824	0.0873235	yes	down	9.6925	7.3525
gene-CTDSPL	CTDSPL	CTD small phosphatase like, transcript variant X1	1.764	0.818637	0.0101074	0.0874912	yes	up	1.5125	3.17
gene-SMIM8	SMIM8	small integral membrane protein 8	0.661	-0.597447	0.0101458	0.0876998	yes	down	11.64	9.03
gene-TRIM14	TRIM14	tripartite motif containing 14	2.517	1.33162	0.0101486	0.0876998	yes	up	0.1	0.2975
gene-NIT2	NIT2	nitrilase family member 2	0.631	-0.664849	0.0101752	0.0877807	yes	down	26	19.48
gene-LOC106825884	LOC106825884	translation initiation factor IF-2-like	0.231	-2.11111	0.0102258	0.0880906	yes	down	0.2075	0.0575
gene-LOC106840244	LOC106840244	uncharacterized LOC106840244, transcript variant X2	3.533	1.82072	0.0102491	0.0882208	yes	up	0.2525	0.98
gene-BAG3	BAG3	BAG cochaperone 3, transcript variant X2	0.655	-0.610841	0.0102991	0.0884014	yes	down	165.465	126.625
gene-ITPRIPL1	ITPRIPL1	ITPRIP like 1, transcript variant X2	1.65	0.722836	0.0103064	0.0884014	yes	up	4.465	8.73
gene-LOC106828427	LOC106828427	T-cell surface glycoprotein CD1a-like, transcript variant X1	2.12	1.08373	0.0103116	0.0884014	yes	up	0.4225	1.0425
gene-HDAC11	HDAC11	histone deacetylase 11, transcript variant X1	0.615	-0.700678	0.0103155	0.0884014	yes	down	8.595	6.1625
gene-USP54	USP54	ubiquitin specific peptidase 54, transcript variant X8	1.55	0.63232	0.0103162	0.0884014	yes	up	2.42	4.905
gene-SEMA6B	SEMA6B	semaphorin 6B	1.711	0.774715	0.010323	0.0884105	yes	up	5.1025	10.635
gene-ADARB1	ADARB1	adenosine deaminase RNA specific B1, transcript variant X2	1.58	0.660098	0.010357	0.0886526	yes	up	2.205	4.3375
gene-FSTL5	FSTL5	follistatin like 5, transcript variant X1	3.308	1.72589	0.0103847	0.0887852	yes	up	0.09	0.335
gene-SMPD4	SMPD4	sphingomyelin phosphodiesterase 4, transcript variant X1	0.654	-0.612497	0.010389	0.0887852	yes	down	8.9775	7.0425
gene-CALML6	CALML6	calmodulin like 6	1.858	0.893916	0.0103921	0.0887852	yes	up	2.8675	6.175
gene-TFPI2	TFPI2	tissue factor pathway inhibitor 2	1.912	0.935341	0.0103957	0.0887852	yes	up	10.7875	24.8975
gene-LOC106821810	LOC106821810	protein Wnt-9a	1.733	0.793162	0.0104069	0.0888314	yes	up	1.7975	3.7275
gene-LOC106823435	LOC106823435	RNA-binding protein Raly-like, transcript variant X1	0.037	-4.73917	0.0104206	1	yes	down	0.1575	0
gene-ACVR2B	ACVR2B	activin A receptor type 2B, transcript variant X1	1.828	0.869962	0.0104424	0.0890287	yes	up	0.72	1.525
gene-CIART	CIART	circadian associated repressor of transcription, transcript variant X1	0.597	-0.743471	0.0105007	0.0894335	yes	down	40.555	29.495
gene-SLC24A3	SLC24A3	solute carrier family 24 member 3, transcript variant X1	2.258	1.17529	0.0105092	0.0894563	yes	up	0.6175	1.7625
gene-LOC106829196	LOC106829196	uncharacterized LOC106829196	2.392	1.25797	0.0105201	0.0894611	yes	up	1.345	3.7675
gene-LOC123285242	LOC123285242	uncharacterized LOC123285242, transcript variant X2	0.467	-1.09699	0.0106305	0.0901892	yes	down	2.825	1.4025
gene-LOC106835344	LOC106835344	TCDD inducible poly(ADP-ribose) polymerase	2.395	1.25974	0.0106385	0.090207	yes	up	4.575	13.3175
gene-MYO1B	MYO1B	myosin IB, transcript variant X4	1.515	0.599304	0.0106578	0.0902982	yes	up	4.7025	8.565
gene-ABCA8	ABCA8	ATP binding cassette subfamily A member 8, transcript variant X1	1.575	0.655504	0.0106669	0.0902982	yes	up	1.915	3.545
gene-VASH1	VASH1	vasohibin 1, transcript variant X1	2.04	1.02859	0.0106758	0.0903236	yes	up	5.19	13.09
gene-P2RY6	P2RY6	pyrimidinergic receptor P2Y6, transcript variant X1	2.121	1.08485	0.0106926	0.0903684	yes	up	0.21	0.5375
gene-LOC123286365	LOC123286365	uncharacterized LOC123286365	0.263	-1.9263	0.0106928	0.0903684	yes	down	0.6125	0.1825
gene-CRHR2	CRHR2	corticotropin releasing hormone receptor 2, transcript variant X1	0.526	-0.925521	0.0107004	0.0903824	yes	down	8.1	5.1825
gene-GNG7	GNG7	G protein subunit gamma 7, transcript variant X1	0.641	-0.641835	0.0107142	0.0904495	yes	down	15.9225	12.135
gene-RPUSD3	RPUSD3	RNA pseudouridine synthase D3	0.606	-0.722077	0.0108549	0.0915362	yes	down	12.7575	9.065
gene-A4GALT	A4GALT	alpha 1,4-galactosyltransferase (P blood group), transcript variant X1	1.545	0.627588	0.010862	0.0915464	yes	up	6.695	12.6675
gene-C1QTNF5	C1QTNF5	C1q and TNF related 5, transcript variant X2	1.909	0.933187	0.0108739	0.0915958	yes	up	17.1425	40.515
gene-ANKRD24	ANKRD24	ankyrin repeat domain 24	18.935	4.24296	0.0108887	1	yes	up	0	0.0525
gene-LRRC3	LRRC3	leucine rich repeat containing 3	2.168	1.11664	0.0109191	0.0918867	yes	up	0.455	1.2
gene-CARD9	CARD9	caspase recruitment domain family member 9, transcript variant X5	0.406	-1.30095	0.0109204	0.0918867	yes	down	1.5575	0.8325
gene-HOXC4	HOXC4	homeobox C4, transcript variant X4	0.432	-1.2096	0.0109336	0.0919001	yes	down	5.885	2.725
gene-CCN1	CCN1	cellular communication network factor 1	1.858	0.8941	0.0109339	0.0919001	yes	up	57.1975	122.582
gene-OGFOD3	OGFOD3	2-oxoglutarate and iron dependent oxygenase domain containing 3, transcript variant X1	0.654	-0.612271	0.0109509	0.0919927	yes	down	28.34	22.4075
gene-FAM98C	FAM98C	family with sequence similarity 98 member C, transcript variant X1	1.554	0.635862	0.0109784	0.0921222	yes	up	3.885	7.095
gene-HIF3A	HIF3A	hypoxia inducible factor 3 subunit alpha, transcript variant X1	0.457	-1.13049	0.0109886	0.0921582	yes	down	2.725	1.115
gene-BEND3	BEND3	BEN domain containing 3, transcript variant X1	0.601	-0.733561	0.011051	0.0925296	yes	down	0.835	0.5975
gene-LOC106844558	LOC106844558	eotaxin	0.136	-2.88057	0.0110592	0.0925478	yes	down	1.0175	0.17
gene-EPS8	EPS8	epidermal growth factor receptor pathway substrate 8, transcript variant X1	1.636	0.70974	0.0110658	0.0925523	yes	up	4.43	8.585
gene-TIMM21	TIMM21	translocase of inner mitochondrial membrane 21	0.66	-0.600359	0.0111001	0.0927891	yes	down	22.6175	17.39
gene-PLEKHM2	PLEKHM2	pleckstrin homology and RUN domain containing M2	0.617	-0.696867	0.0111172	0.0928303	yes	down	107.205	76.93
gene-RND1	RND1	Rho family GTPase 1	2.375	1.24789	0.011128	0.09287	yes	up	1.47	4.1275
gene-LOC123280053	LOC123280053	collagen alpha-2(I) chain-like	0.373	-1.42212	0.011161	0.0930451	yes	down	0.2025	0.0925
gene-LOC106833518	LOC106833518	RNA-binding protein 4B, transcript variant X3	0.666	-0.587239	0.0111923	0.0932487	yes	down	8.5825	6.7325
gene-MYH6	MYH6	myosin heavy chain 6	0.085	-3.54968	0.0111976	0.0932487	yes	down	201.048	20.5725
gene-MLH1	MLH1	mutL homolog 1, transcript variant X1	0.622	-0.685585	0.0112172	0.093361	yes	down	4.3525	3.2
gene-CDKN1A	CDKN1A	cyclin dependent kinase inhibitor 1A, transcript variant X3	3.455	1.78859	0.0112237	0.0933649	yes	up	7.4675	31.3825
gene-COPRS	COPRS	coordinator of PRMT5 and differentiation stimulator, transcript variant X1	0.648	-0.62546	0.011249	0.0935241	yes	down	34.38	26.665
gene-HPGD	HPGD	15-hydroxyprostaglandin dehydrogenase	2.534	1.34149	0.011284	0.093765	yes	up	0.1975	0.585
gene-LOC106822593	LOC106822593	phosphatidylinositol 3-kinase regulatory subunit gamma, transcript variant X1	2.155	1.10796	0.0113001	0.0938361	yes	up	0.8625	2.255
gene-LOC106832903	LOC106832903	RNA polymerase I and III subunit D	0.596	-0.746187	0.0113107	0.0938361	yes	down	30.2975	21.36
gene-THSD1	THSD1	thrombospondin type 1 domain containing 1	1.696	0.762527	0.0113111	0.0938361	yes	up	3.8025	7.7575
gene-LOC123285112	LOC123285112	uncharacterized LOC123285112, transcript variant X1	0.324	-1.62608	0.0113173	0.0938361	yes	down	0.3475	0.1325
gene-RANBP3L	RANBP3L	RAN binding protein 3 like	3.953	1.98295	0.0113231	0.0938361	yes	up	0.0575	0.265
gene-NCK1	NCK1	NCK adaptor protein 1, transcript variant X5	1.73	0.790756	0.0113477	0.0939886	yes	up	8.32	16.825
gene-SLC7A1	SLC7A1	solute carrier family 7 member 1, transcript variant X1	1.903	0.928398	0.011376	0.0940885	yes	up	1.0975	2.565
gene-SRARP	SRARP	steroid receptor associated and regulated protein	0.15	-2.74019	0.0113781	0.0940885	yes	down	0.5775	0.105
gene-APEX2	APEX2	apurinic/apyrimidinic endodeoxyribonuclease 2	0.598	-0.74245	0.0114314	0.0944781	yes	down	5.8475	4.1475
gene-LOC123281364	LOC123281364	uncharacterized LOC123281364	2.274	1.18548	0.0114386	0.0944869	yes	up	0.1675	0.4625
gene-LOC106839059	LOC106839059	cytochrome P450 4F3-like, transcript variant X7	2.853	1.51251	0.0114606	0.0945793	yes	up	0.1975	0.615
gene-PNPLA6	PNPLA6	patatin like phospholipase domain containing 6, transcript variant X2	0.587	-0.768102	0.0114621	0.0945793	yes	down	6.14	4.2675
gene-ARNTL2	ARNTL2	aryl hydrocarbon receptor nuclear translocator like 2, transcript variant X1	3.456	1.7889	0.0114721	0.0946109	yes	up	0.1675	0.69
gene-INSIG1	INSIG1	insulin induced gene 1	2.105	1.07372	0.0115481	0.0951334	yes	up	2.565	6.6825
gene-LOC106848265	LOC106848265	leucine-rich repeat-containing protein 74B	0.353	-1.50081	0.0115607	0.0951334	yes	down	0.26	0.1075
gene-FAM13B	FAM13B	family with sequence similarity 13 member B, transcript variant X1	1.737	0.796463	0.0115613	0.0951334	yes	up	0.3775	0.7825
gene-NR4A1	NR4A1	nuclear receptor subfamily 4 group A member 1, transcript variant X4	2.378	1.2499	0.0115664	0.0951334	yes	up	129.018	363.375
gene-ALG5	ALG5	ALG5 dolichyl-phosphate beta-glucosyltransferase, transcript variant X1	1.508	0.592176	0.0115809	0.0952011	yes	up	8.99	16.14
gene-NUP133	NUP133	nucleoporin 133	1.642	0.715749	0.0115946	0.0952631	yes	up	1.445	2.8175
gene-TPCN2	TPCN2	two pore segment channel 2	1.659	0.730584	0.0116975	0.0960056	yes	up	2.4375	4.9425
gene-S1PR3	S1PR3	sphingosine-1-phosphate receptor 3	2.155	1.10743	0.0117053	0.0960188	yes	up	0.1725	0.4475
gene-FCMR	FCMR	Fc fragment of IgM receptor, transcript variant X1	4.557	2.18817	0.0117281	0.0961543	yes	up	0.11	0.6
gene-LOC106838981	LOC106838981	uncharacterized LOC106838981	0.331	-1.59582	0.0117503	0.0962844	yes	down	1.9925	0.715
gene-NTNG2	NTNG2	netrin G2	2.726	1.4468	0.0117678	0.0963769	yes	up	0.1875	0.6225
gene-DHRS7	DHRS7	dehydrogenase/reductase 7	1.632	0.706349	0.0117981	0.096573	yes	up	3.69	7.115
gene-CTTNBP2	CTTNBP2	cortactin binding protein 2, transcript variant X1	1.886	0.915527	0.0118167	0.0966289	yes	up	0.28	0.585
gene-ZBED6	ZBED6	zinc finger BED-type containing 6	1.758	0.814069	0.0118223	0.0966289	yes	up	0.9925	2.0775
gene-SCIN	SCIN	scinderin, transcript variant X1	2.313	1.21004	0.0118299	0.0966289	yes	up	0.3825	1.095
gene-IDH3G	IDH3G	isocitrate dehydrogenase (NAD(+)) 3 non-catalytic subunit gamma, transcript variant X1	0.644	-0.633989	0.0118301	0.0966289	yes	down	182.515	138.965
gene-CCND2	CCND2	cyclin D2	1.783	0.834673	0.0118379	0.0966413	yes	up	3.63	9.4025
gene-TLL2	TLL2	tolloid like 2	0.406	-1.30213	0.0118526	0.0966599	yes	down	0.305	0.14
gene-FAM220A	FAM220A	family with sequence similarity 220 member A	0.64	-0.643585	0.0118527	0.0966599	yes	down	22.65	16.9225
gene-WASF2	WASF2	WASP family member 2, transcript variant X5	1.577	0.657089	0.0118867	0.0968851	yes	up	8.6675	16.535
gene-BTNL9	BTNL9	butyrophilin like 9, transcript variant X1	0.534	-0.904427	0.0119171	0.0970573	yes	down	4.5175	2.985
gene-TBC1D24	TBC1D24	TBC1 domain family member 24, transcript variant X4	0.611	-0.709987	0.0119246	0.0970573	yes	down	1.9525	1.4025
gene-LOC123285599	LOC123285599	ral guanine nucleotide dissociation stimulator-like, transcript variant X1	0.255	-1.96997	0.0119267	0.0970573	yes	down	8.5725	2.475
gene-LOC123287097	LOC123287097	uncharacterized LOC123287097	0.367	-1.44808	0.0119431	0.0971386	yes	down	3.5275	1.3225
gene-GMNN	GMNN	geminin DNA replication inhibitor	0.629	-0.667843	0.011966	0.0972738	yes	down	20.3825	15.2575
gene-MMP15	MMP15	matrix metallopeptidase 15, transcript variant X1	0.639	-0.646838	0.0119924	0.0974369	yes	down	50.96	39.0975
gene-LAMB1	LAMB1	laminin subunit beta 1, transcript variant X1	1.606	0.683714	0.012005	0.0974552	yes	up	13.0375	25.2425
gene-MRC2	MRC2	mannose receptor C type 2, transcript variant X1	1.87	0.903197	0.0120114	0.0974552	yes	up	10.81	24.55
gene-LOC106847573	LOC106847573	lysosomal membrane ascorbate-dependent ferrireductase CYB561A3, transcript variant X1	0.636	-0.653848	0.0120316	0.0974933	yes	down	18.5375	14.43
gene-GIMAP6	GIMAP6	GTPase, IMAP family member 6	1.721	0.782946	0.0120438	0.0974933	yes	up	2.3725	4.875
gene-CRYBG1	CRYBG1	crystallin beta-gamma domain containing 1, transcript variant X1	1.662	0.732903	0.0121306	0.0979408	yes	up	0.7675	1.515
gene-CDC42EP2	CDC42EP2	CDC42 effector protein 2, transcript variant X1	1.534	0.617468	0.0121419	0.0979775	yes	up	33.53	61.94
gene-LOC123285598	LOC123285598	uncharacterized LOC123285598	0.26	-1.94477	0.0121899	0.0981286	yes	down	0.365	0.115
gene-SYMPK	SYMPK	symplekin scaffold protein, transcript variant X2	0.649	-0.623656	0.0121902	0.0981286	yes	down	17.2875	13.5475
gene-CTSS	CTSS	cathepsin S	1.659	0.730446	0.0121906	0.0981286	yes	up	9.72	18.765
gene-LOC106846729	LOC106846729	protein FAM47E-like, transcript variant X1	2.079	1.05561	0.0122261	0.0983468	yes	up	0.6775	1.74
gene-ECH1	ECH1	enoyl-CoA hydratase 1	0.643	-0.637072	0.0122667	0.0986138	yes	down	377.81	291.777
gene-LOC106833228	LOC106833228	uncharacterized LOC106833228	0.366	-1.45107	0.0122741	0.0986138	yes	down	6.945	3.0425
gene-LOC123279277	LOC123279277	uncharacterized LOC123279277	0.1	-3.3181	0.0122915	0.0986659	yes	down	0.3	0.0325
gene-ANKRD44	ANKRD44	ankyrin repeat domain 44, transcript variant X1	1.887	0.916016	0.0124278	0.0995889	yes	up	0.18	0.4
gene-DTNBP1	DTNBP1	dystrobrevin binding protein 1	1.611	0.688173	0.0124324	0.0995889	yes	up	20.9675	39.5225
gene-LOC106831575	LOC106831575	guanylate-binding protein 4-like	0.43	-1.21841	0.0124697	0.0997716	yes	down	3.3775	1.6975
gene-ACP5	ACP5	acid phosphatase 5, tartrate resistant, transcript variant X2	1.962	0.972113	0.0124778	0.0997716	yes	up	3.8875	8.8575
gene-TNFAIP3	TNFAIP3	TNF alpha induced protein 3, transcript variant X2	1.731	0.791447	0.0124786	0.0997716	yes	up	4.3725	9.2275
gene-NT5C2	NT5C2	5'-nucleotidase, cytosolic II, transcript variant X1	0.49	-1.02902	0.0125028	0.0997716	yes	down	22.44	12.5025
gene-PTPRC	PTPRC	protein tyrosine phosphatase receptor type C, transcript variant X1	2.158	1.10979	0.0125043	0.0997716	yes	up	0.345	0.87
gene-USP31	USP31	ubiquitin specific peptidase 31	1.6	0.678309	0.0125083	0.0997716	yes	up	0.355	0.6775
gene-LOC106830240	LOC106830240	uncharacterized LOC106830240, transcript variant X2	0.143	-2.81048	0.0125093	1	yes	down	0.5075	0.1
gene-CCNF	CCNF	cyclin F, transcript variant X1	3.515	1.81351	0.0125108	0.0997716	yes	up	0.06	0.245
gene-LOC106839563	LOC106839563	kielin cysteine rich BMP regulator	1.838	0.878213	0.0125129	0.0997716	yes	up	0.4725	1.01
gene-NR1D1	NR1D1	nuclear receptor subfamily 1 group D member 1	0.423	-1.24085	0.0125574	0.0999649	yes	down	24.295	12.5825
gene-LOC106826951	LOC106826951	zinc finger protein 709-like	0.356	-1.48952	0.0125888	0.100162	yes	down	2.715	1.165
gene-RASAL2	RASAL2	RAS protein activator like 2, transcript variant X1	0.662	-0.596102	0.0126098	0.100278	yes	down	6.125	3.3725
gene-KCNK6	KCNK6	potassium two pore domain channel subfamily K member 6	2.35	1.23277	0.0126346	0.100423	yes	up	0.1975	0.565
gene-AMIGO2	AMIGO2	adhesion molecule with Ig like domain 2	2.202	1.13913	0.0126507	0.100498	yes	up	0.5875	1.5825
gene-ITIH5	ITIH5	inter-alpha-trypsin inhibitor heavy chain 5, transcript variant X2	1.512	0.596428	0.0126904	0.100762	yes	up	18.3375	33.5475
gene-SLCO4A1	SLCO4A1	solute carrier organic anion transporter family member 4A1, transcript variant X1	1.92	0.940963	0.0127343	0.101058	yes	up	2.06	4.785
gene-BASP1	BASP1	brain abundant membrane attached signal protein 1	1.951	0.96431	0.0127625	0.10123	yes	up	0.7825	1.8475
gene-MARCHF3	MARCHF3	membrane associated ring-CH-type finger 3	2.131	1.09139	0.0127755	0.101239	yes	up	0.6075	1.56
gene-GASK1A	GASK1A	golgi associated kinase 1A, transcript variant X3	2.408	1.26788	0.0127769	0.101239	yes	up	1.7375	5.3475
gene-ARHGAP45	ARHGAP45	Rho GTPase activating protein 45, transcript variant X1	1.67	0.740198	0.0128088	0.10144	yes	up	1.1775	2.3325
gene-P2RX1	P2RX1	purinergic receptor P2X 1	2.133	1.09255	0.0128877	0.101918	yes	up	0.445	1.1475
gene-RETSAT	RETSAT	retinol saturase, transcript variant X1	2.344	1.22905	0.012891	0.101918	yes	up	0.3	0.8625
gene-ATP10D	ATP10D	ATPase phospholipid transporting 10D (putative)	1.564	0.644913	0.0128957	0.101918	yes	up	0.645	1.205
gene-TMEM250	TMEM250	transmembrane protein 250, transcript variant X1	0.647	-0.628347	0.012935	0.102176	yes	down	31.45	24.47
gene-PLP1	PLP1	proteolipid protein 1, transcript variant X1	0.415	-1.26724	0.0129442	0.102196	yes	down	0.6125	0.315
gene-LOC106826752	LOC106826752	histone H2A.J	1.602	0.680064	0.0129659	0.102256	yes	up	2.6325	5.055
gene-LOC106837839	LOC106837839	histone H4	0.214	-2.22746	0.012987	0.102284	yes	down	1.885	0.4925
gene-SPATA21	SPATA21	spermatogenesis associated 21, transcript variant X1	0.382	-1.3874	0.0129904	0.102284	yes	down	0.755	0.3325
gene-TPBG	TPBG	trophoblast glycoprotein	2.735	1.45161	0.0129973	0.102284	yes	up	0.56	2.0325
gene-LOC123280025	LOC123280025	translation initiation factor IF-2-like	0.449	-1.15553	0.0130044	0.102284	yes	down	0.4075	0.2175
gene-RPL21	RPL21	ribosomal protein L21, transcript variant X1	0.64	-0.642922	0.0130087	0.102284	yes	down	534.03	402.825
gene-GAS1	GAS1	growth arrest specific 1	1.89	0.918665	0.0130595	0.102578	yes	up	5.3725	12.45
gene-ACACA	ACACA	acetyl-CoA carboxylase alpha, transcript variant X1	2.124	1.08688	0.0131402	0.103139	yes	up	2.6675	7.175
gene-GSN	GSN	gelsolin, transcript variant X1	1.841	0.880189	0.0131442	0.103139	yes	up	456.06	1009.14
gene-CAPN12	CAPN12	calpain 12, transcript variant X1	0.405	-1.30556	0.0131792	0.10326	yes	down	4.825	2.395
gene-PLEKHA5	PLEKHA5	pleckstrin homology domain containing A5, transcript variant X1	1.862	0.896604	0.0131822	0.10326	yes	up	1.5475	3.315
gene-IL16	IL16	interleukin 16	1.777	0.829704	0.0131873	0.10326	yes	up	1.375	2.9275
gene-EDRF1	EDRF1	erythroid differentiation regulatory factor 1, transcript variant X1	1.749	0.806217	0.0131933	0.10326	yes	up	0.5175	1.07
gene-ZNF567	ZNF567	zinc finger protein 567, transcript variant X1	0.467	-1.10003	0.0132365	0.103517	yes	down	0.6	0.3375
gene-KIAA1671	KIAA1671	KIAA1671 ortholog, transcript variant X1	1.629	0.704111	0.0132425	0.103517	yes	up	12.0875	23.4375
gene-CHD2	CHD2	chromodomain helicase DNA binding protein 2, transcript variant X1	1.861	0.895902	0.0132576	0.103517	yes	up	7.3	16.9125
gene-MYOC	MYOC	myocilin	1.65	0.722372	0.0132601	0.103517	yes	up	59.385	114.625
gene-TSPAN2	TSPAN2	tetraspanin 2	2.115	1.0805	0.0132637	0.103517	yes	up	0.3375	0.8625
gene-LOC123276706	LOC123276706	heparan sulfate glucosamine 3-O-sulfotransferase 4-like	0.526	-0.926882	0.0132728	0.103517	yes	down	3.5625	2.2475
gene-XYLT1	XYLT1	xylosyltransferase 1	1.968	0.976483	0.0132733	0.103517	yes	up	1.0975	2.6625
gene-TCEAL9	TCEAL9	transcription elongation factor A like 9, transcript variant X1	2.274	1.18543	0.013286	0.103556	yes	up	0.67	1.925
gene-AGGF1	AGGF1	angiogenic factor with G-patch and FHA domains 1	0.587	-0.768023	0.0132918	0.103556	yes	down	4.5875	2.9125
gene-LOC106833490	LOC106833490	aryl hydrocarbon receptor interacting protein, transcript variant X1	0.609	-0.715379	0.0133048	0.103605	yes	down	53.7875	39.105
gene-VARS2	VARS2	valyl-tRNA synthetase 2, mitochondrial, transcript variant X1	0.626	-0.675324	0.0133518	0.103855	yes	down	4.75	3.7975
gene-PCDH12	PCDH12	protocadherin 12, transcript variant X1	1.761	0.81669	0.0133582	0.103855	yes	up	3.8925	8.4025
gene-SYK	SYK	spleen associated tyrosine kinase, transcript variant X1	1.803	0.850649	0.0133645	0.103855	yes	up	0.9175	1.9375
gene-LOC123278420	LOC123278420	uncharacterized LOC123278420	18.074	4.17586	0.0133723	1	yes	up	0	0.0375
gene-ALPK3	ALPK3	alpha kinase 3, transcript variant X1	0.577	-0.793136	0.0133755	0.103855	yes	down	266.605	182.98
gene-LOC106843037	LOC106843037	phospholipid transfer protein, transcript variant X2	1.69	0.757031	0.0133827	0.103855	yes	up	5.845	11.745
gene-RPP40	RPP40	ribonuclease P/MRP subunit p40, transcript variant X1	0.441	-1.18103	0.0133856	0.103855	yes	down	3.055	1.665
gene-CD52	CD52	CD52 molecule, transcript variant X1	2.113	1.07959	0.013391	0.103855	yes	up	2.38	5.96
gene-LOC123287416	LOC123287416	uncharacterized LOC123287416	0.085	-3.55073	0.0133919	1	yes	down	0.48	0.0475
gene-NID2	NID2	nidogen 2, transcript variant X1	1.857	0.893048	0.0134217	0.103942	yes	up	18.2525	41.895
gene-PKHD1L1	PKHD1L1	PKHD1 like 1	3.211	1.683	0.0134226	0.103942	yes	up	0.025	0.1
gene-LUZP1	LUZP1	leucine zipper protein 1, transcript variant X8	1.941	0.956826	0.0134347	0.103984	yes	up	1.685	3.95
gene-SASH1	SASH1	SAM and SH3 domain containing 1, transcript variant X1	1.725	0.786644	0.0134446	0.104008	yes	up	1.04	2.23
gene-SIGLEC1	SIGLEC1	sialic acid binding Ig like lectin 1	1.798	0.846784	0.0135066	0.104375	yes	up	0.655	1.3775
gene-ADGRL4	ADGRL4	adhesion G protein-coupled receptor L4, transcript variant X1	1.558	0.640068	0.0135124	0.104375	yes	up	2.4225	4.565
gene-SGPP2	SGPP2	sphingosine-1-phosphate phosphatase 2, transcript variant X1	0.047	-4.40544	0.0135485	1	yes	down	0.0375	0
gene-LOC106842063	LOC106842063	ribosomal protein S6 kinase alpha-2, transcript variant X1	0.646	-0.631495	0.0135493	0.104576	yes	down	17.09	14.48
gene-CACFD1	CACFD1	calcium channel flower domain containing 1	0.648	-0.626402	0.0135521	0.104576	yes	down	28.1025	21.265
gene-VIM	VIM	vimentin	1.827	0.869107	0.0135979	0.104788	yes	up	262.175	585.38
gene-KCNC1	KCNC1	potassium voltage-gated channel subfamily C member 1	2.517	1.33197	0.0135999	0.104788	yes	up	0.605	1.8
gene-LOC123275623	LOC123275623	tubulin alpha-1 chain-like, transcript variant X1	0.547	-0.871618	0.0136001	0.104788	yes	down	4.1025	2.715
gene-EPS8L2	EPS8L2	EPS8 like 2	6.295	2.65409	0.0136223	0.104907	yes	up	0.025	0.1875
gene-KHDRBS2	KHDRBS2	KH RNA binding domain containing, signal transduction associated 2, transcript variant X1	10.333	3.36916	0.0136356	1	yes	up	0.02	0.24
gene-LMO7	LMO7	LIM domain 7, transcript variant X4	1.571	0.651358	0.0136737	0.105226	yes	up	17.175	31.4875
gene-TMEM134	TMEM134	transmembrane protein 134, transcript variant X1	0.656	-0.607853	0.0136847	0.105226	yes	down	26.155	20.235
gene-AMIGO1	AMIGO1	adhesion molecule with Ig like domain 1	0.664	-0.589718	0.0136859	0.105226	yes	down	10.2325	8.1425
gene-LOC106836147	LOC106836147	interleukin-9 receptor-like	0.596	-0.747361	0.0136949	0.105226	yes	down	0.895	0.62
gene-MRM1	MRM1	mitochondrial rRNA methyltransferase 1	0.564	-0.826003	0.013698	0.105226	yes	down	6.06	3.7375
gene-PDGFRL	PDGFRL	platelet derived growth factor receptor like	1.972	0.980015	0.0137349	0.105457	yes	up	10.8875	26.315
gene-LOC106842727	LOC106842727	membrane cofactor protein-like, transcript variant X4	1.754	0.811027	0.0137652	0.105637	yes	up	2.575	5.38
gene-LOC106835542	LOC106835542	uncharacterized LOC106835542	0.08	-3.6464	0.0137679	1	yes	down	0.1325	0.0125
gene-LOC123276400	LOC123276400	uncharacterized LOC123276400, transcript variant X1	2.216	1.14771	0.0138395	0.106117	yes	up	57.9175	218.982
gene-CCDC85C	CCDC85C	coiled-coil domain containing 85C	0.494	-1.018	0.0138436	0.106117	yes	down	2.4725	1.425
gene-ETS1	ETS1	ETS proto-oncogene 1, transcription factor, transcript variant X1	1.697	0.762954	0.0138522	0.106117	yes	up	3.8075	7.9175
gene-HSD17B1	HSD17B1	hydroxysteroid 17-beta dehydrogenase 1, transcript variant X1	0.467	-1.09762	0.013918	0.106542	yes	down	1.63	0.955
gene-STK10	STK10	serine/threonine kinase 10	1.71	0.774265	0.0139392	0.106639	yes	up	2.15	4.4725
gene-PDCD4	PDCD4	programmed cell death 4, transcript variant X1	1.669	0.739175	0.0139444	0.106639	yes	up	2.5175	4.9375
gene-LAMP3	LAMP3	lysosomal associated membrane protein 3, transcript variant X1	3.199	1.67757	0.0139565	0.106678	yes	up	0.055	0.185
gene-LOC106823257	LOC106823257	death domain-containing membrane protein NRADD-like, transcript variant X1	2.375	1.24792	0.0139993	0.106952	yes	up	0.43	1.25
gene-AXL	AXL	AXL receptor tyrosine kinase, transcript variant X1	1.807	0.853958	0.0140324	0.107107	yes	up	13.1925	29.2475
gene-NCKAP1L	NCKAP1L	NCK associated protein 1 like, transcript variant X1	1.816	0.861098	0.0140336	0.107107	yes	up	1.14	2.42
gene-LOC106836914	LOC106836914	uncharacterized LOC106836914, transcript variant X1	13.531	3.7582	0.0140382	1	yes	up	0.0025	0.115
gene-RNF41	RNF41	ring finger protein 41, transcript variant X3	0.589	-0.762836	0.0140939	0.107387	yes	down	7.92	5.5575
gene-IFIH1	IFIH1	interferon induced with helicase C domain 1, transcript variant X1	1.847	0.884907	0.0140944	0.107387	yes	up	0.425	0.9275
gene-ITGA6	ITGA6	integrin subunit alpha 6, transcript variant X1	1.824	0.867051	0.0141088	0.107387	yes	up	2.93	6.4925
gene-STK16	STK16	serine/threonine kinase 16, transcript variant X2	0.632	-0.662903	0.0141261	0.107387	yes	down	12.025	9.065
gene-FZD10	FZD10	frizzled class receptor 10	0.465	-1.10415	0.0141316	0.107387	yes	down	3.6025	2.0725
gene-TLR2	TLR2	toll like receptor 2, transcript variant X5	2.513	1.32946	0.0141331	0.107387	yes	up	0.165	0.495
gene-C28H16orf74	C28H16orf74	chromosome 28 C16orf74 homolog	3.088	1.62657	0.0141513	0.107472	yes	up	0.735	2.3
gene-COL21A1	COL21A1	collagen type XXI alpha 1 chain, transcript variant X1	1.756	0.812131	0.0141751	0.107599	yes	up	1.1875	2.465
gene-CKAP2L	CKAP2L	cytoskeleton associated protein 2 like	2.653	1.40764	0.0141868	0.107634	yes	up	0.235	0.7625
gene-TACSTD2	TACSTD2	tumor associated calcium signal transducer 2	17.619	4.13906	0.0141945	0.10764	yes	up	0.0275	0.5325
gene-MCRIP2	MCRIP2	MAPK regulated corepressor interacting protein 2, transcript variant X1	0.648	-0.625064	0.0142361	0.107849	yes	down	227.345	175.333
gene-GDPD5	GDPD5	glycerophosphodiester phosphodiesterase domain containing 5, transcript variant X3	1.931	0.949595	0.0142521	0.107917	yes	up	0.8375	1.9875
gene-LOC106829829	LOC106829829	ral guanine nucleotide dissociation stimulator-like	0.255	-1.97238	0.0142597	0.107921	yes	down	1.74	0.2075
gene-ARVCF	ARVCF	ARVCF delta catenin family member	0.663	-0.593843	0.0143078	0.108232	yes	down	11.485	9.1325
gene-DOCK8	DOCK8	dedicator of cytokinesis 8, transcript variant X1	1.787	0.837451	0.0143449	0.108459	yes	up	0.4975	1.07
gene-GYPC	GYPC	glycophorin C (Gerbich blood group)	0.648	-0.62537	0.014362	0.108535	yes	down	120.752	91.28
gene-MYOT	MYOT	myotilin, transcript variant X1	0.611	-0.710561	0.0143841	0.108649	yes	down	891.202	625.758
gene-OSBPL3	OSBPL3	oxysterol binding protein like 3, transcript variant X1	2.134	1.09329	0.0144125	0.10881	yes	up	0.2075	0.5225
gene-TLNRD1	TLNRD1	talin rod domain containing 1	1.974	0.980903	0.014481	0.109222	yes	up	2.6075	6.245
gene-PHGDH	PHGDH	phosphoglycerate dehydrogenase, transcript variant X1	2.219	1.1497	0.0145531	0.109595	yes	up	1.5775	4.03
gene-ACTG2	ACTG2	actin gamma 2, smooth muscle, transcript variant X2	2.674	1.41873	0.0145614	0.109595	yes	up	2.7175	9.145
gene-FBXO24	FBXO24	F-box protein 24, transcript variant X1	0.578	-0.791544	0.0145626	0.109595	yes	down	1.82	1.3225
gene-LEPR	LEPR	leptin receptor, transcript variant X3	0.522	-0.938325	0.0145903	0.10972	yes	down	0.695	0.4425
gene-LOC123282854	LOC123282854	uncharacterized LOC123282854	2.944	1.55768	0.0146965	0.11041	yes	up	0.0475	0.175
gene-LMX1A	LMX1A	LIM homeobox transcription factor 1 alpha	4.05	2.01808	0.0147315	0.11062	yes	up	0.1025	0.52
gene-ATP5MC1	ATP5MC1	ATP synthase membrane subunit c locus 1, transcript variant X2	0.662	-0.595252	0.0147613	0.110789	yes	down	2121.72	1677.35
gene-LOC106829475	LOC106829475	limbic system associated membrane protein, transcript variant X1	2.332	1.22169	0.0148453	0.111262	yes	up	0.36	0.8725
gene-GNG5	GNG5	G protein subunit gamma 5	0.657	-0.606926	0.0148505	0.111262	yes	down	164.31	129.185
gene-WASHC4	WASHC4	WASH complex subunit 4, transcript variant X1	1.717	0.780094	0.0148534	0.111262	yes	up	1.1375	2.2875
gene-KLK6	KLK6	kallikrein related peptidase 6, transcript variant X1	0.099	-3.33072	0.0149256	0.111621	yes	down	0.385	0.0475
gene-SLC2A3	SLC2A3	solute carrier family 2 member 3, transcript variant X3	1.639	0.7127	0.0149332	0.111621	yes	up	3.52	7.005
gene-ASDURF	ASDURF	ASNSD1 upstream open reading frame	0.579	-0.789513	0.01498	0.111831	yes	down	11.99	9.505
gene-LOC106837565	LOC106837565	-	0.164	-2.60642	0.0150329	1	yes	down	0.775	0.1525
gene-ARL4C	ARL4C	ADP ribosylation factor like GTPase 4C	2.145	1.10091	0.0150413	0.112123	yes	up	0.3225	0.815
gene-ADGRD1	ADGRD1	adhesion G protein-coupled receptor D1, transcript variant X1	1.636	0.710407	0.0150718	0.112297	yes	up	2.2025	4.4125
gene-LOC106838887	LOC106838887	ABI family member 3 binding protein, transcript variant X1	2.101	1.0711	0.015109	0.112413	yes	up	10.31	24.415
gene-LOC106824489	LOC106824489	zinc finger protein 266-like, transcript variant X1	0.246	-2.02042	0.0151938	0.1129	yes	down	0.145	0.04
gene-PIP4K2C	PIP4K2C	phosphatidylinositol-5-phosphate 4-kinase type 2 gamma, transcript variant X1	0.658	-0.6037	0.0152256	0.112977	yes	down	7.34	5.785
gene-LOC106839795	LOC106839795	NBL1, DAN family BMP antagonist	1.532	0.61586	0.0152417	0.113014	yes	up	25.46	47.3975
gene-GNB5	GNB5	G protein subunit beta 5	1.827	0.8692	0.0152588	0.113086	yes	up	1.235	2.7325
gene-CD8A	CD8A	CD8a molecule	1.841	0.880814	0.0152858	0.113232	yes	up	1.005	2.2125
gene-RHOT1	RHOT1	ras homolog family member T1, transcript variant X1	0.593	-0.75316	0.0153125	0.113374	yes	down	5.5825	3.905
gene-PRC1	PRC1	protein regulator of cytokinesis 1, transcript variant X1	2.506	1.32516	0.0153372	0.113503	yes	up	0.1825	0.55
gene-LOC106827380	LOC106827380	uncharacterized LOC106827380, transcript variant X1	0.606	-0.722645	0.0153563	0.113568	yes	down	9.03	5.73
gene-UGT8	UGT8	UDP glycosyltransferase 8, transcript variant X1	0.109	-3.19122	0.0153565	1	yes	down	0.075	0.01
gene-LOC123282213	LOC123282213	uncharacterized LOC123282213	0.501	-0.997029	0.0153674	0.113568	yes	down	4.51	1.535
gene-LOC123286150	LOC123286150	ral guanine nucleotide dissociation stimulator-like	0.219	-2.18996	0.0153682	0.113568	yes	down	0.775	0.195
gene-SMCO1	SMCO1	single-pass membrane protein with coiled-coil domains 1, transcript variant X1	0.453	-1.14376	0.0154095	0.113764	yes	down	3.675	1.9
gene-BTAF1	BTAF1	B-TFIID TATA-box binding protein associated factor 1, transcript variant X1	1.876	0.907359	0.015432	0.113849	yes	up	0.62	1.35
gene-LOC106829719	LOC106829719	uncharacterized LOC106829719	0.243	-2.03943	0.0154594	0.113968	yes	down	46.8075	12.475
gene-LOC106839811	LOC106839811	-	0.566	-0.821606	0.0154744	0.114023	yes	down	10.8325	7.0775
gene-SARDH	SARDH	sarcosine dehydrogenase, transcript variant X3	0.472	-1.08299	0.0154818	0.114023	yes	down	1.4175	0.8225
gene-LCP2	LCP2	lymphocyte cytosolic protein 2, transcript variant X1	1.961	0.971408	0.0154962	0.114039	yes	up	0.54	1.245
gene-LOC106828042	LOC106828042	feline leukemia virus subgroup C receptor-related protein 2-like, transcript variant X1	3.908	1.96655	0.0154987	0.114039	yes	up	0.0475	0.22
gene-MTERF2	MTERF2	mitochondrial transcription termination factor 2, transcript variant X1	0.596	-0.746075	0.0155835	0.114477	yes	down	7.235	5.045
gene-DOHH	DOHH	deoxyhypusine hydroxylase	0.636	-0.652596	0.0155988	0.114477	yes	down	10.1625	7.735
gene-AGTR1	AGTR1	angiotensin II receptor type 1, transcript variant X2	1.923	0.943402	0.0156013	0.114477	yes	up	1.915	4.2175
gene-WNT9B	WNT9B	Wnt family member 9B	7.084	2.82462	0.0156031	0.114477	yes	up	0.0125	0.11
gene-TMC6	TMC6	transmembrane channel like 6, transcript variant X7	0.629	-0.668597	0.0156201	0.114477	yes	down	13.17	10.0975
gene-CTTNBP2NL	CTTNBP2NL	CTTNBP2 N-terminal like, transcript variant X2	1.831	0.872268	0.0156213	0.114477	yes	up	1.405	3.08
gene-RAPH1	RAPH1	Ras association (RalGDS/AF-6) and pleckstrin homology domains 1	1.532	0.615775	0.015627	0.114477	yes	up	4.2075	7.8125
gene-FHDC1	FHDC1	FH2 domain containing 1, transcript variant X4	4.168	2.05948	0.0156328	0.114477	yes	up	0.03	0.17
gene-EPS8L1	EPS8L1	EPS8 like 1, transcript variant X1	0.476	-1.07136	0.0156528	0.114509	yes	down	0.675	0.3775
gene-MTERF3	MTERF3	mitochondrial transcription termination factor 3, transcript variant X1	0.639	-0.646572	0.0156632	0.114509	yes	down	11.9025	9.17
gene-KLF8	KLF8	Kruppel like factor 8, transcript variant X1	2.854	1.5129	0.0156672	0.114509	yes	up	0.0425	0.135
gene-LOC106838050	LOC106838050	NLR family apoptosis inhibitory protein, transcript variant X1	6.388	2.67538	0.015669	0.114509	yes	up	0.01	0.0575
gene-LOC106848660	LOC106848660	sarcolemma associated protein, transcript variant X2	0.531	-0.914316	0.0156817	0.114509	yes	down	11.69	7.07
gene-WIPF1	WIPF1	WAS/WASL interacting protein family member 1	1.603	0.680582	0.015682	0.114509	yes	up	1.69	3.2575
gene-TMCC3	TMCC3	transmembrane and coiled-coil domain family 3	1.762	0.817549	0.0157255	0.114575	yes	up	0.5925	1.25
gene-LOC123283896	LOC123283896	serine/threonine-protein phosphatase 2A regulatory subunit B'' subunit beta-like, transcript variant X1	0.388	-1.36436	0.0157283	0.114575	yes	down	4.43	1.775
gene-CCR2	CCR2	C-C motif chemokine receptor 2, transcript variant X3	2.084	1.05947	0.0157895	0.114966	yes	up	0.1975	0.4825
gene-C1R	C1R	complement C1r	1.83	0.871652	0.0158026	0.114975	yes	up	24.205	53.6675
gene-ANKS6	ANKS6	ankyrin repeat and sterile alpha motif domain containing 6	1.879	0.909728	0.0158057	0.114975	yes	up	0.345	0.7925
gene-CAMK1	CAMK1	calcium/calmodulin dependent protein kinase I, transcript variant X1	1.801	0.849173	0.0158305	0.115101	yes	up	10.565	22.625
gene-PYROXD2	PYROXD2	pyridine nucleotide-disulphide oxidoreductase domain 2, transcript variant X1	0.352	-1.50794	0.0158579	0.115191	yes	down	1.69	0.7525
gene-C7H14orf180	C7H14orf180	chromosome 7 C14orf180 homolog, transcript variant X2	0.59	-0.761111	0.0159145	0.115458	yes	down	7.0575	4.9125
gene-ABCG4	ABCG4	ATP binding cassette subfamily G member 4, transcript variant X1	6.57	2.71586	0.0159206	0.115458	yes	up	0.0175	0.1325
gene-GALNT12	GALNT12	polypeptide N-acetylgalactosaminyltransferase 12	1.684	0.752231	0.0159209	0.115458	yes	up	0.6175	1.245
gene-POMC	POMC	proopiomelanocortin	0.64	-0.643952	0.0159247	0.115458	yes	down	22.61	16.985
gene-ZNF365	ZNF365	zinc finger protein 365	1.971	0.978628	0.0159357	0.115483	yes	up	0.95	2.16
gene-PLCL2	PLCL2	phospholipase C like 2, transcript variant X1	1.975	0.982018	0.0159588	0.115596	yes	up	3.3725	7.73
gene-SMOC2	SMOC2	SPARC related modular calcium binding 2, transcript variant X1	1.754	0.81105	0.0159998	0.115838	yes	up	11.18	22.61
gene-EOMES	EOMES	eomesodermin, transcript variant X1	5.9	2.56068	0.0160139	0.115886	yes	up	0.0325	0.215
gene-DPYD	DPYD	dihydropyrimidine dehydrogenase, transcript variant X1	1.551	0.632988	0.0160238	0.115903	yes	up	1.09	2.0225
gene-LRRC8C	LRRC8C	leucine rich repeat containing 8 VRAC subunit C, transcript variant X1	1.618	0.694553	0.0160459	0.116008	yes	up	1.1275	2.45
gene-KCNJ14	KCNJ14	potassium inwardly rectifying channel subfamily J member 14	0.247	-2.01661	0.0160695	0.116091	yes	down	0.235	0.0675
[truncated: 883 more rows]

## Sheet: DEGs+target genes 
Table S6b. Combined DEGs and predicted target genes of DEmiRs as the intersection genes (number=1531)
Gene_id	Gene name	Gene description	FC(BF/PM)	Log2FC(BF/PM)	Pvalue	Padjust	Significant	Regulate	PM	BF
gene-A4GALT	A4GALT	alpha 1,4-galactosyltransferase (P blood group), transcript variant X1	1.545	0.627588	0.010862	0.0915464	yes	up	6.695	12.6675
gene-AASDH	AASDH	aminoadipate-semialdehyde dehydrogenase, transcript variant X5	0.598	-0.742888	0.0425878	0.205341	yes	down	1.175	0.85
gene-ABCA4	ABCA4	ATP binding cassette subfamily A member 4, transcript variant X1	3.861	1.94904	0.00206326	0.0309777	yes	up	0.065	0.295
gene-ABCC3	ABCC3	ATP binding cassette subfamily C member 3	1.913	0.935655	0.00279002	0.038356	yes	up	0.41	0.94
gene-ABCG4	ABCG4	ATP binding cassette subfamily G member 4, transcript variant X1	6.57	2.71586	0.0159206	0.115458	yes	up	0.0175	0.1325
gene-ABLIM1	ABLIM1	actin binding LIM protein 1, transcript variant X1	0.435	-1.20091	0.00286294	0.0389745	yes	down	49.2075	25.25
gene-ACAA1	ACAA1	acetyl-CoA acyltransferase 1, transcript variant X1	0.631	-0.665273	0.00432835	0.0510583	yes	down	34.525	26.165
gene-ACACA	ACACA	acetyl-CoA carboxylase alpha, transcript variant X1	2.124	1.08688	0.0131402	0.103139	yes	up	2.6675	7.175
gene-ACAD10	ACAD10	acyl-CoA dehydrogenase family member 10, transcript variant X1	0.41	-1.28648	1.19273e-06	0.000126314	yes	down	16.5525	8.01
gene-ACADS	ACADS	acyl-CoA dehydrogenase short chain	0.383	-1.38409	7.94251e-06	0.000527528	yes	down	125.365	57.145
gene-ACADVL	ACADVL	acyl-CoA dehydrogenase very long chain, transcript variant X1	0.467	-1.09767	2.7141e-07	3.65594e-05	yes	down	506.77	281.788
gene-ACAT1	ACAT1	acetyl-CoA acetyltransferase 1, transcript variant X1	0.658	-0.603711	0.0344212	0.18164	yes	down	159.053	119.873
gene-ACKR3	ACKR3	atypical chemokine receptor 3, transcript variant X1	2.494	1.31846	0.00109692	0.0202641	yes	up	14.0525	41.96
gene-ACOT11	ACOT11	acyl-CoA thioesterase 11, transcript variant X5	0.23	-2.1211	6.30517e-13	3.45793e-10	yes	down	34.0875	9.4025
gene-ACOT7	ACOT7	acyl-CoA thioesterase 7, transcript variant X1	0.301	-1.73314	5.28637e-06	0.000395988	yes	down	10.945	4.035
gene-ACP5	ACP5	acid phosphatase 5, tartrate resistant, transcript variant X2	1.962	0.972113	0.0124778	0.0997716	yes	up	3.8875	8.8575
gene-ACSBG1	ACSBG1	acyl-CoA synthetase bubblegum family member 1	0.08	-3.63703	0.00921504	1	yes	down	0.1125	0.01
gene-ACTN3	ACTN3	actinin alpha 3, transcript variant X1	2.514	1.32989	0.00317741	0.0418425	yes	up	759.08	2220.81
gene-ACTR3B	ACTR3B	actin related protein 3B, transcript variant X1	0.535	-0.903012	3.4683e-05	0.00175195	yes	down	39.3975	25.1875
gene-ACVR2B	ACVR2B	activin A receptor type 2B, transcript variant X1	1.828	0.869962	0.0104424	0.0890287	yes	up	0.72	1.525
gene-ADAM12	ADAM12	ADAM metallopeptidase domain 12, transcript variant X1	2.798	1.48437	0.00098468	0.0187138	yes	up	0.37	1.285
gene-ADAM19	ADAM19	ADAM metallopeptidase domain 19	0.522	-0.937807	2.41479e-05	0.0013103	yes	down	7.42	5.07
gene-ADAMTS12	ADAMTS12	ADAM metallopeptidase with thrombospondin type 1 motif 12, transcript variant X1	2.49	1.31592	4.61648e-06	0.000354454	yes	up	2.6025	7.7875
gene-ADAMTS14	ADAMTS14	ADAM metallopeptidase with thrombospondin type 1 motif 14, transcript variant X1	0.496	-1.01208	0.0446006	0.211059	yes	down	0.32	0.2025
gene-ADAMTS17	ADAMTS17	ADAM metallopeptidase with thrombospondin type 1 motif 17	1.696	0.762553	0.0400353	0.198895	yes	up	0.4125	0.85
gene-ADAMTS2	ADAMTS2	ADAM metallopeptidase with thrombospondin type 1 motif 2, transcript variant X1	2.266	1.17998	0.00569264	0.0607699	yes	up	5.5575	15.375
gene-ADAMTS8	ADAMTS8	ADAM metallopeptidase with thrombospondin type 1 motif 8	0.318	-1.6546	0.00317988	0.0418425	yes	down	1.375	0.5025
gene-ADAMTSL5	ADAMTSL5	ADAMTS like 5, transcript variant X1	0.49	-1.03048	2.19764e-05	0.00120525	yes	down	26.345	15.57
gene-ADARB1	ADARB1	adenosine deaminase RNA specific B1, transcript variant X2	1.58	0.660098	0.010357	0.0886526	yes	up	2.205	4.3375
gene-ADCK2	ADCK2	aarF domain containing kinase 2, transcript variant X1	0.516	-0.954344	0.000828489	0.016873	yes	down	14.3225	8.725
gene-ADCY7	ADCY7	adenylate cyclase 7, transcript variant X1	1.786	0.836419	0.000561561	0.0127943	yes	up	1.48	3.155
gene-ADGRA2	ADGRA2	adhesion G protein-coupled receptor A2	1.812	0.857823	0.018502	0.125437	yes	up	6.1375	13.7975
gene-ADGRD1	ADGRD1	adhesion G protein-coupled receptor D1, transcript variant X1	1.636	0.710407	0.0150718	0.112297	yes	up	2.2025	4.4125
gene-ADM2	ADM2	adrenomedullin 2	3.145	1.65311	0.00745803	0.0723014	yes	up	0.07	0.2725
gene-ADORA1	ADORA1	adenosine A1 receptor, transcript variant X1	0.631	-0.664895	0.020521	0.134151	yes	down	7.475	5.6875
gene-ADRB2	ADRB2	adrenoceptor beta 2, transcript variant X1	0.514	-0.959801	0.000851504	0.0171372	yes	down	13.4275	9.065
gene-AFF3	AFF3	AF4/FMR2 family member 3	1.62	0.695753	0.0326152	0.176929	yes	up	0.2675	0.515
gene-AGA	AGA	aspartylglucosaminidase	1.763	0.817706	0.000786323	0.0161644	yes	up	6.265	12.88
gene-AGBL1	AGBL1	AGBL carboxypeptidase 1, transcript variant X1	0.356	-1.48874	5.39291e-05	0.00247205	yes	down	7.2875	5.09
gene-AGBL5	AGBL5	AGBL carboxypeptidase 5, transcript variant X3	0.628	-0.670426	0.00670662	0.0673117	yes	down	1.965	1.425
gene-AGR2	AGR2	anterior gradient 2, protein disulphide isomerase family member, transcript variant X2	0.454	-1.1399	0.0209308	0.135472	yes	down	3.005	1.6025
gene-AHNAK	AHNAK	AHNAK nucleoprotein	1.907	0.931618	7.74545e-06	0.000523961	yes	up	72.2775	177.363
gene-AHNAK2	AHNAK2	AHNAK nucleoprotein 2	2.975	1.57273	0.00135574	0.0233655	yes	up	0.3675	1.3325
gene-AK3	AK3	adenylate kinase 3, transcript variant X2	0.595	-0.74876	0.0278039	0.160829	yes	down	48.615	34.445
gene-AKAP13	AKAP13	A-kinase anchoring protein 13, transcript variant X1	1.774	0.826938	0.000469895	0.0114353	yes	up	4.65	9.9225
gene-AKNA	AKNA	AT-hook transcription factor, transcript variant X2	1.516	0.600388	0.038313	0.193595	yes	up	0.9175	1.685
gene-ALDH4A1	ALDH4A1	aldehyde dehydrogenase 4 family member A1, transcript variant X1	0.513	-0.96388	5.06338e-05	0.00233493	yes	down	61.1375	36.9725
gene-ALDOA	ALDOA	aldolase, fructose-bisphosphate A, transcript variant X1	1.754	0.810485	0.0217565	0.138563	yes	up	12828.1	26408.6
gene-ALDOC	ALDOC	aldolase, fructose-bisphosphate C, transcript variant X1	4.757	2.25002	0.00295218	0.0397664	yes	up	5.455	33.705
gene-ALG12	ALG12	ALG12 alpha-1,6-mannosyltransferase	0.656	-0.608852	0.00212748	0.0315164	yes	down	27.7625	21.66
gene-ALG14	ALG14	ALG14 UDP-N-acetylglucosaminyltransferase subunit	0.483	-1.05107	0.00510361	0.0566674	yes	down	3.005	1.66
gene-ALG5	ALG5	ALG5 dolichyl-phosphate beta-glucosyltransferase, transcript variant X1	1.508	0.592176	0.0115809	0.0952011	yes	up	8.99	16.14
gene-ALKBH5	ALKBH5	alkB homolog 5, RNA demethylase	0.639	-0.645028	0.000250846	0.00765915	yes	down	35.865	26.215
gene-ALKBH7	ALKBH7	alkB homolog 7	0.518	-0.94884	0.000735295	0.0152997	yes	down	104.895	64.0675
gene-ALOX15B	ALOX15B	arachidonate 15-lipoxygenase type B, transcript variant X1	0.344	-1.53773	3.14012e-07	4.19301e-05	yes	down	2.145	0.905
gene-ALOX5	ALOX5	arachidonate 5-lipoxygenase	2.289	1.19458	0.00256954	0.0360675	yes	up	0.5	1.36
gene-ALPK2	ALPK2	alpha kinase 2, transcript variant X2	0.456	-1.13442	0.000658164	0.0141949	yes	down	12.9125	6.9875
gene-ALPK3	ALPK3	alpha kinase 3, transcript variant X1	0.577	-0.793136	0.0133755	0.103855	yes	down	266.605	182.98
gene-AMOTL1	AMOTL1	angiomotin like 1, transcript variant X1	0.589	-0.763704	0.001545	0.0255641	yes	down	33.615	23.7375
gene-AMT	AMT	aminomethyltransferase, transcript variant X1	1.573	0.653366	0.00998725	0.0867445	yes	up	7.9825	15.9125
gene-AMZ2	AMZ2	archaelysin family metallopeptidase 2, transcript variant X5	0.576	-0.796263	0.00228662	0.0331257	yes	down	31.275	21.84
gene-ANGPTL2	ANGPTL2	angiopoietin like 2	1.915	0.937275	0.0217887	0.138603	yes	up	24.3725	56.91
gene-ANKMY2	ANKMY2	ankyrin repeat and MYND domain containing 2, transcript variant X1	0.644	-0.635272	0.00532659	0.0584399	yes	down	7.085	5.4025
gene-ANKRD24	ANKRD24	ankyrin repeat domain 24	18.935	4.24296	0.0108887	1	yes	up	0	0.0525
gene-ANKRD44	ANKRD44	ankyrin repeat domain 44, transcript variant X1	1.887	0.916016	0.0124278	0.0995889	yes	up	0.18	0.4
gene-ANKS6	ANKS6	ankyrin repeat and sterile alpha motif domain containing 6	1.879	0.909728	0.0158057	0.114975	yes	up	0.345	0.7925
gene-ANO10	ANO10	anoctamin 10, transcript variant X1	1.635	0.709366	0.000940982	0.0182887	yes	up	6.315	12.31
gene-ANO3	ANO3	anoctamin 3, transcript variant X1	20.471	4.35554	0.00686437	1	yes	up	0.0025	0.0675
gene-ANO6	ANO6	anoctamin 6	2.081	1.0574	9.64826e-06	0.000617328	yes	up	6.75	16.44
gene-ANP32A	ANP32A	acidic nuclear phosphoprotein 32 family member A, transcript variant X1	0.64	-0.64465	0.00212585	0.0315164	yes	down	13.2025	9.985
gene-ANTXR2	ANTXR2	ANTXR cell adhesion molecule 2	2.034	1.02448	4.09508e-05	0.00199119	yes	up	5.695	13.6825
gene-ANXA2	ANXA2	annexin A2	1.793	0.84231	0.0180035	0.12342	yes	up	153.44	335.425
gene-ANXA9	ANXA9	annexin A9, transcript variant X1	0.379	-1.40141	0.0249195	0.150904	yes	down	0.54	0.2425
gene-AOPEP	AOPEP	aminopeptidase O (putative), transcript variant X1	0.625	-0.677546	0.0478343	0.220055	yes	down	9.0725	6.3975
gene-AP1S2	AP1S2	adaptor related protein complex 1 subunit sigma 2, transcript variant X1	0.532	-0.911137	0.0329959	0.177644	yes	down	9.22	5.6125
gene-AP5S1	AP5S1	adaptor related protein complex 5 subunit sigma 1, transcript variant X2	0.526	-0.928209	0.000162796	0.00574047	yes	down	13.75	8.6075
gene-APBB1	APBB1	amyloid beta precursor protein binding family B member 1	0.496	-1.01286	0.00042908	0.0108371	yes	down	20.0625	11.935
gene-APEX2	APEX2	apurinic/apyrimidinic endodeoxyribonuclease 2	0.598	-0.74245	0.0114314	0.0944781	yes	down	5.8475	4.1475
gene-APOA5	APOA5	apolipoprotein A5, transcript variant X1	5.313	2.4096	0.0191758	1	yes	up	0.03	0.115
gene-APOLD1	APOLD1	apolipoprotein L domain containing 1	3.075	1.62073	0.000208764	0.00677754	yes	up	17.9125	66.0875
gene-AQP2	AQP2	aquaporin 2	10.095	3.33554	0.0100213	0.0869418	yes	up	0.01	0.12
gene-ARG2	ARG2	arginase 2, transcript variant X1	0.467	-1.09722	0.0092758	0.0825735	yes	down	7.2325	3.1575
gene-ARHGAP25	ARHGAP25	Rho GTPase activating protein 25, transcript variant X1	1.776	0.828404	0.0331566	0.177831	yes	up	0.6325	1.315
gene-ARHGAP26	ARHGAP26	Rho GTPase activating protein 26, transcript variant X1	1.526	0.609692	0.0212251	0.136602	yes	up	0.655	1.305
gene-ARHGAP4	ARHGAP4	Rho GTPase activating protein 4, transcript variant X1	1.594	0.672392	0.0278942	0.161152	yes	up	0.9975	1.925
gene-ARHGAP45	ARHGAP45	Rho GTPase activating protein 45, transcript variant X1	1.67	0.740198	0.0128088	0.10144	yes	up	1.1775	2.3325
gene-ARHGEF2	ARHGEF2	Rho/Rac guanine nucleotide exchange factor 2, transcript variant X1	1.651	0.723445	0.00625399	0.0646274	yes	up	7.3175	14.545
gene-ARHGEF28	ARHGEF28	Rho guanine nucleotide exchange factor 28, transcript variant X1	1.758	0.814331	0.0093289	0.0828061	yes	up	0.57	1.31
gene-ARHGEF40	ARHGEF40	Rho guanine nucleotide exchange factor 40, transcript variant X2	1.516	0.600257	0.0240804	0.147557	yes	up	5.98	10.8525
gene-ARID5A	ARID5A	AT-rich interaction domain 5A, transcript variant X1	2.423	1.27704	0.00282376	0.0386906	yes	up	2.6625	7.9225
gene-ARL6IP4	ARL6IP4	ADP ribosylation factor like GTPase 6 interacting protein 4, transcript variant X1	0.532	-0.910231	0.000247015	0.00763211	yes	down	28.0625	17.58
gene-ARMC7	ARMC7	armadillo repeat containing 7, transcript variant X1	0.135	-2.88452	0.00762618	0.0733757	yes	down	2.0775	0.3525
gene-ARNT2	ARNT2	aryl hydrocarbon receptor nuclear translocator 2, transcript variant X1	0.228	-2.12977	8.23289e-09	1.78062e-06	yes	down	7.4875	2.07
gene-ARPC5L	ARPC5L	actin related protein 2/3 complex subunit 5 like	0.567	-0.818812	0.00244116	0.0346456	yes	down	48.1125	32.15
gene-ARR3	ARR3	arrestin 3, transcript variant X1	4.62	2.20784	0.023459	0.145432	yes	up	0.065	0.3975
gene-ARRDC2	ARRDC2	arrestin domain containing 2, transcript variant X1	0.494	-1.01789	0.0223682	0.140831	yes	down	48.975	30.5325
gene-ARVCF	ARVCF	ARVCF delta catenin family member	0.663	-0.593843	0.0143078	0.108232	yes	down	11.485	9.1325
gene-ARX	ARX	aristaless related homeobox	0.613	-0.70632	0.0181613	0.123839	yes	down	4.46	3.4325
gene-AS3MT	AS3MT	arsenite methyltransferase	0.195	-2.35896	0.00128618	0.0224694	yes	down	1.0625	0.255
gene-ASAH1	ASAH1	N-acylsphingosine amidohydrolase 1	1.657	0.728876	0.000327031	0.00909762	yes	up	5.8875	11.62
gene-ASAP1	ASAP1	ArfGAP with SH3 domain, ankyrin repeat and PH domain 1, transcript variant X1	1.507	0.591661	0.0188182	0.126965	yes	up	2.405	4.37
gene-ASB16	ASB16	ankyrin repeat and SOCS box containing 16	1.5	0.585094	0.0454011	0.213074	yes	up	58.635	102.743
gene-ASB18	ASB18	ankyrin repeat and SOCS box containing 18	0.272	-1.87807	0.0239282	0.147099	yes	down	7.7	1.995
gene-ASIC3	ASIC3	acid sensing ion channel subunit 3, transcript variant X1	0.184	-2.43962	0.00509165	0.0566575	yes	down	0.9725	0.1975
gene-ASNS	ASNS	asparagine synthetase (glutamine-hydrolyzing), transcript variant X3	1.877	0.908542	0.00648862	0.0655521	yes	up	2.9525	6.6975
gene-ASS1	ASS1	argininosuccinate synthase 1	0.567	-0.818226	0.00941116	0.0834398	yes	down	13.4775	9.125
gene-ATG4D	ATG4D	autophagy related 4D cysteine peptidase	0.651	-0.619674	0.00995276	0.0865428	yes	down	31.38	24.295
gene-ATP1B3	ATP1B3	ATPase Na+/K+ transporting subunit beta 3	1.524	0.60803	0.0469275	0.217644	yes	up	6.3475	11.61
gene-ATP2A2	ATP2A2	ATPase sarcoplasmic/endoplasmic reticulum Ca2+ transporting 2, transcript variant X1	0.299	-1.74384	4.37931e-09	1.08466e-06	yes	down	1472.54	511.895
gene-ATP2B4	ATP2B4	ATPase plasma membrane Ca2+ transporting 4, transcript variant X7	1.923	0.943408	0.00108469	0.0201165	yes	up	3.6575	8.7125
gene-ATP5F1D	ATP5F1D	ATP synthase F1 subunit delta	0.642	-0.63903	0.0171206	0.120157	yes	down	878.47	672.367
gene-ATP5MF	ATP5MF	ATP synthase membrane subunit f	0.617	-0.696904	0.000370876	0.00979288	yes	down	547.487	400.21
gene-ATP8B2	ATP8B2	ATPase phospholipid transporting 8B2, transcript variant X1	1.834	0.875042	0.0235063	0.145667	yes	up	2.49	5.61
gene-ATP8B4	ATP8B4	ATPase phospholipid transporting 8B4 (putative), transcript variant X1	2.115	1.08099	0.0269951	0.157933	yes	up	0.12	0.295
gene-ATP9B	ATP9B	ATPase phospholipid transporting 9B (putative), transcript variant X1	1.522	0.606154	0.0039661	0.0482977	yes	up	6.1875	10.8775
gene-ATRNL1	ATRNL1	attractin like 1, transcript variant X6	3.051	1.60946	7.05131e-05	0.00303305	yes	up	0.1175	0.3875
gene-AXL	AXL	AXL receptor tyrosine kinase, transcript variant X1	1.807	0.853958	0.0140324	0.107107	yes	up	13.1925	29.2475
gene-B3GAT1	B3GAT1	beta-1,3-glucuronyltransferase 1, transcript variant X2	0.04	-4.62943	0.000146311	0.00532408	yes	down	0.3275	0.0125
gene-B4GALNT3	B4GALNT3	beta-1,4-N-acetyl-galactosaminyltransferase 3	0.295	-1.76208	0.000980364	0.0187012	yes	down	0.195	0.07
gene-BAG3	BAG3	BAG cochaperone 3, transcript variant X2	0.655	-0.610841	0.0102991	0.0884014	yes	down	165.465	126.625
gene-BAP1	BAP1	BRCA1 associated protein 1, transcript variant X1	0.655	-0.610384	0.00166887	0.026891	yes	down	46.775	35.96
gene-BASP1	BASP1	brain abundant membrane attached signal protein 1	1.951	0.96431	0.0127625	0.10123	yes	up	0.7825	1.8475
gene-BBC3	BBC3	BCL2 binding component 3	1.726	0.787737	0.0276479	0.160291	yes	up	1.445	2.67
gene-BBLN	BBLN	bublin coiled coil protein, transcript variant X1	2.876	1.52393	0.000318212	0.00894726	yes	up	12.1825	44.11
gene-BBS2	BBS2	Bardet-Biedl syndrome 2	0.636	-0.653487	0.00123844	0.0219348	yes	down	19.53	14.7825
gene-BCAT1	BCAT1	branched chain amino acid transaminase 1, transcript variant X1	3.425	1.77629	0.00113515	0.0207023	yes	up	0.0875	0.37
gene-BCKDHA	BCKDHA	branched chain keto acid dehydrogenase E1 subunit alpha, transcript variant X1	0.626	-0.67627	0.00326783	0.0426696	yes	down	89.7775	66.745
gene-BCKDHB	BCKDHB	branched chain keto acid dehydrogenase E1 subunit beta, transcript variant X1	0.634	-0.657907	0.0249765	0.151059	yes	down	24.6375	18.63
gene-BCKDK	BCKDK	branched chain keto acid dehydrogenase kinase, transcript variant X2	0.607	-0.719616	0.00405186	0.0489763	yes	down	153.18	110.782
gene-BCL2	BCL2	BCL2 apoptosis regulator	1.966	0.974951	0.00140604	0.0240169	yes	up	1.2475	2.86
gene-BCL6B	BCL6B	BCL6B transcription repressor, transcript variant X1	3.042	1.60501	5.501e-05	0.00249921	yes	up	4.5025	17.02
gene-BDH1	BDH1	3-hydroxybutyrate dehydrogenase 1	0.095	-3.40325	9.63568e-18	2.11379e-14	yes	down	70.9525	7.615
gene-BEND3	BEND3	BEN domain containing 3, transcript variant X1	0.601	-0.733561	0.011051	0.0925296	yes	down	0.835	0.5975
gene-BICD1	BICD1	BICD cargo adaptor 1, transcript variant X5	0.307	-1.70201	0.000348046	0.0094314	yes	down	0.955	0.43
gene-BLVRB	BLVRB	biliverdin reductase B	0.523	-0.93559	0.00115921	0.0209898	yes	down	113.925	70.4825
gene-BMF	BMF	Bcl2 modifying factor	1.506	0.590871	0.0437527	0.208736	yes	up	1.005	1.755
gene-BMP1	BMP1	bone morphogenetic protein 1, transcript variant X1	1.882	0.912181	0.00485597	0.0548296	yes	up	7.27	16.7375
gene-BMP8B	BMP8B	bone morphogenetic protein 8b, transcript variant X1	5.081	2.3452	6.58691e-05	0.00288173	yes	up	0.41	2.515
gene-BOK	BOK	BCL2 family apoptosis regulator BOK, transcript variant X2	2.668	1.41562	0.00499167	0.055864	yes	up	1.99	6.7225
gene-BPGM	BPGM	bisphosphoglycerate mutase, transcript variant X4	1.826	0.868396	0.00232922	0.0335845	yes	up	10.775	22.7725
gene-BRD9	BRD9	bromodomain containing 9, transcript variant X1	0.557	-0.84448	2.53537e-05	0.00134717	yes	down	24.7975	16.56
gene-BRINP2	BRINP2	BMP/retinoic acid inducible neural specific 2, transcript variant X2	7.543	2.91516	0.00448877	0.0520581	yes	up	0.05	0.455
gene-BSG	BSG	basigin (Ok blood group)	0.57	-0.811668	0.00226711	0.0329676	yes	down	781.513	531.245
gene-BST1	BST1	bone marrow stromal cell antigen 1	6.646	2.7324	0.00380718	0.0469205	yes	up	0.06	0.4825
gene-BTBD2	BTBD2	BTB domain containing 2	0.657	-0.605059	0.00712509	0.0699999	yes	down	47.305	36.775
gene-BTG2	BTG2	BTG anti-proliferation factor 2	5.879	2.55562	0.000949167	0.0182887	yes	up	19.6575	135.202
gene-C14H16orf96	C14H16orf96	chromosome 14 C16orf96 homolog, transcript variant X1	0.295	-1.7593	0.00124903	0.0220207	yes	down	0.4	0.1275
gene-C1QA	C1QA	complement C1q A chain, transcript variant X1	1.672	0.741559	0.025227	0.151856	yes	up	47.365	93.4825
gene-C1QTNF1	C1QTNF1	C1q and TNF related 1, transcript variant X2	2.007	1.00531	0.00208237	0.0311665	yes	up	10.055	24.8475
gene-C1QTNF5	C1QTNF5	C1q and TNF related 5, transcript variant X2	1.909	0.933187	0.0108739	0.0915958	yes	up	17.1425	40.515
gene-C2	C2	complement C2	2.397	1.26121	0.000691519	0.0146671	yes	up	2.075	6.2375
gene-C20H19orf53	C20H19orf53	chromosome 20 C19orf53 homolog	0.499	-1.00247	4.5201e-05	0.0021423	yes	down	113.195	66.91
gene-C26H19orf33	C26H19orf33	chromosome 26 C19orf33 homolog	1.611	0.687659	0.0209349	0.135472	yes	up	7.925	15.09
gene-C2H10orf95	C2H10orf95	chromosome 2 C10orf95 homolog	10.585	3.40398	0.0222091	1	yes	up	0.0075	0.095
gene-C2H15orf39	C2H15orf39	chromosome 2 C15orf39 homolog	2.375	1.24819	0.000496239	0.0117778	yes	up	0.905	2.6225
gene-C2H1orf198	C2H1orf198	chromosome 2 C1orf198 homolog	0.546	-0.871891	0.000492934	0.0117175	yes	down	22.2425	14.3925
gene-C5H1orf159	C5H1orf159	chromosome 5 C1orf159 homolog, transcript variant X1	0.639	-0.64568	0.0206845	0.134761	yes	down	7.775	5.94
gene-C7H14orf180	C7H14orf180	chromosome 7 C14orf180 homolog, transcript variant X2	0.59	-0.761111	0.0159145	0.115458	yes	down	7.0575	4.9125
gene-C8H6orf132	C8H6orf132	chromosome 8 C6orf132 homolog	6.351	2.66695	0.000599743	0.0134056	yes	up	0.015	0.1225
gene-CA5B	CA5B	carbonic anhydrase 5B	2.659	1.41108	0.000251186	0.00765915	yes	up	0.535	1.7325
gene-CA9	CA9	carbonic anhydrase 9, transcript variant X1	0.479	-1.06177	0.0251812	0.151687	yes	down	4.3	2.6675
gene-CABP4	CABP4	calcium binding protein 4	13.937	3.80086	0.0409013	1	yes	up	0	0.045
gene-CACFD1	CACFD1	calcium channel flower domain containing 1	0.648	-0.626402	0.0135521	0.104576	yes	down	28.1025	21.265
gene-CACNA1B	CACNA1B	calcium voltage-gated channel subunit alpha1 B, transcript variant X1	5.471	2.45179	0.00123165	0.0218903	yes	up	0.0275	0.185
gene-CACNG1	CACNG1	calcium voltage-gated channel auxiliary subunit gamma 1	1.578	0.658053	0.00979621	0.0859407	yes	up	133.083	245.15
gene-CADM4	CADM4	cell adhesion molecule 4	0.415	-1.26924	0.000620021	0.0136797	yes	down	5.8125	2.895
gene-CALML6	CALML6	calmodulin like 6	1.858	0.893916	0.0103921	0.0887852	yes	up	2.8675	6.175
gene-CAMK1D	CAMK1D	calcium/calmodulin dependent protein kinase ID, transcript variant X1	3.067	1.61698	0.00315453	0.0415802	yes	up	0.765	2.9025
gene-CAMK1G	CAMK1G	calcium/calmodulin dependent protein kinase IG, transcript variant X1	13.224	3.72504	0.039546	1	yes	up	0.005	0.1075
gene-CAMKK1	CAMKK1	calcium/calmodulin dependent protein kinase kinase 1, transcript variant X1	2.798	1.48456	3.42568e-06	0.000281687	yes	up	1.3375	4.48
gene-CAMKMT	CAMKMT	calmodulin-lysine N-methyltransferase, transcript variant X1	0.588	-0.766865	0.00868929	0.0794242	yes	down	5.4575	3.8825
gene-CAPG	CAPG	capping actin protein, gelsolin like, transcript variant X1	2.318	1.21288	0.000515343	0.0120268	yes	up	5.1175	14.7375
gene-CAPN12	CAPN12	calpain 12, transcript variant X1	0.405	-1.30556	0.0131792	0.10326	yes	down	4.825	2.395
gene-CARD9	CARD9	caspase recruitment domain family member 9, transcript variant X5	0.406	-1.30095	0.0109204	0.0918867	yes	down	1.5575	0.8325
gene-CARHSP1	CARHSP1	calcium regulated heat stable protein 1, transcript variant X3	1.601	0.679083	0.00560636	0.0602459	yes	up	33.8175	54.755
gene-CARMIL1	CARMIL1	capping protein regulator and myosin 1 linker 1, transcript variant X1	2.264	1.17871	0.00425176	0.050591	yes	up	0.3875	1.07
gene-CAV2	CAV2	caveolin 2	1.601	0.67941	0.0434773	0.208125	yes	up	6.2425	11.96
gene-CAVIN2	CAVIN2	caveolae associated protein 2	1.685	0.7531	0.0431056	0.206983	yes	up	5.385	10.9225
gene-CBLB	CBLB	Cbl proto-oncogene B, transcript variant X1	1.829	0.87071	0.0014521	0.0246119	yes	up	1.145	2.49
gene-CBLC	CBLC	Cbl proto-oncogene C, transcript variant X2	3.632	1.86068	0.0276447	0.160291	yes	up	0.1525	0.7
gene-CBX7	CBX7	chromobox 7, transcript variant X1	0.574	-0.799852	0.00140002	0.0239407	yes	down	12.9725	8.71
gene-CBY1	CBY1	chibby family member 1, beta catenin antagonist, transcript variant X1	0.631	-0.665095	0.00239793	0.0341905	yes	down	53.585	40.07
gene-CCBE1	CCBE1	collagen and calcium binding EGF domains 1, transcript variant X1	3.241	1.69665	0.00029892	0.00861203	yes	up	0.115	0.45
gene-CCDC102A	CCDC102A	coiled-coil domain containing 102A	0.618	-0.69447	0.00142516	0.0242462	yes	down	7.76	5.665
gene-CCDC113	CCDC113	coiled-coil domain containing 113, transcript variant X1	0.215	-2.21574	0.0491231	1	yes	down	0.25	0.0675
gene-CCDC120	CCDC120	coiled-coil domain containing 120, transcript variant X8	1.771	0.824691	0.020718	0.134865	yes	up	0.7825	1.6075
gene-CCDC159	CCDC159	coiled-coil domain containing 159, transcript variant X1	0.261	-1.93801	0.00781296	0.074327	yes	down	0.97	0.26
gene-CCDC184	CCDC184	coiled-coil domain containing 184	5.205	2.37985	0.00045647	0.0111893	yes	up	0.1275	0.805
gene-CCDC6	CCDC6	coiled-coil domain containing 6	2.617	1.38799	3.60205e-05	0.00180762	yes	up	4.6175	14.0675
gene-CCDC80	CCDC80	coiled-coil domain containing 80, transcript variant X2	1.93	0.948691	0.000359664	0.00957204	yes	up	59.52	138.343
gene-CCDC85C	CCDC85C	coiled-coil domain containing 85C	0.494	-1.018	0.0138436	0.106117	yes	down	2.4725	1.425
gene-CCM2	CCM2	CCM2 scaffold protein, transcript variant X2	0.648	-0.626236	0.00272982	0.037799	yes	down	26.3325	20.635
gene-CCN5	CCN5	cellular communication network factor 5	2.073	1.05185	0.0262356	0.15549	yes	up	4.66	12.0025
gene-CCND1	CCND1	cyclin D1	1.596	0.67465	0.0367594	0.189105	yes	up	4.435	8.6175
gene-CCNF	CCNF	cyclin F, transcript variant X1	3.515	1.81351	0.0125108	0.0997716	yes	up	0.06	0.245
gene-CCR7	CCR7	C-C motif chemokine receptor 7	2.953	1.56236	0.0494033	0.224715	yes	up	0.15	0.54
gene-CCT3	CCT3	chaperonin containing TCP1 subunit 3	0.642	-0.638598	0.00554194	0.0598467	yes	down	58.5425	45.1075
gene-CD109	CD109	CD109 molecule	1.785	0.835705	0.000444805	0.0110704	yes	up	1.0875	2.3225
gene-CD248	CD248	CD248 molecule	2.46	1.29841	0.00227573	0.0329991	yes	up	11.195	34.54
gene-CD276	CD276	CD276 molecule, transcript variant X1	1.828	0.870651	0.00176815	0.0280935	yes	up	14.7425	32.5825
gene-CD300LB	CD300LB	CD300 molecule like family member b, transcript variant X1	3.392	1.76223	0.0461521	0.215348	yes	up	0.0875	0.305
gene-CD36	CD36	CD36 molecule, transcript variant X3	0.506	-0.981501	2.14851e-05	0.00118678	yes	down	33.21	19.7925
gene-CD4	CD4	CD4 molecule, transcript variant X2	1.64	0.713933	0.028452	0.162904	yes	up	1.715	3.365
gene-CD44	CD44	CD44 molecule (Indian blood group), transcript variant X1	2.142	1.09868	0.00224486	0.032737	yes	up	22.1925	54.8175
gene-CD52	CD52	CD52 molecule, transcript variant X1	2.113	1.07959	0.013391	0.103855	yes	up	2.38	5.96
gene-CD68	CD68	CD68 molecule	3.425	1.7762	6.89111e-06	0.000489907	yes	up	1.6275	6.645
gene-CD8A	CD8A	CD8a molecule	1.841	0.880814	0.0152858	0.113232	yes	up	1.005	2.2125
gene-CD8B	CD8B	CD8b molecule	2.034	1.02421	0.0428184	0.20599	yes	up	0.46	1.0975
gene-CD9	CD9	CD9 molecule	1.684	0.751701	0.0350513	0.18314	yes	up	36.645	74.9875
gene-CD93	CD93	CD93 molecule	2.482	1.3115	0.000158087	0.00564556	yes	up	9.0375	27.7425
gene-CDC42EP2	CDC42EP2	CDC42 effector protein 2, transcript variant X1	1.534	0.617468	0.0121419	0.0979775	yes	up	33.53	61.94
gene-CDC42EP4	CDC42EP4	CDC42 effector protein 4, transcript variant X4	1.522	0.606261	0.0346361	0.182273	yes	up	7.915	14.7475
gene-CDCA4	CDCA4	cell division cycle associated 4, transcript variant X2	2.849	1.51057	2.17522e-05	0.00119723	yes	up	0.675	2.275
gene-CDCA5	CDCA5	cell division cycle associated 5, transcript variant X5	0.222	-2.17377	0.0410092	0.20121	yes	down	2.0775	0.545
gene-CDH24	CDH24	cadherin 24, transcript variant X1	2.948	1.55951	0.0309796	0.171989	yes	up	0.13	0.48
gene-CDIN1	CDIN1	CDAN1 interacting nuclease 1, transcript variant X1	0.572	-0.806579	0.00852715	0.0787639	yes	down	1.5475	1.045
gene-CDIP1	CDIP1	cell death inducing p53 target 1, transcript variant X5	0.553	-0.855841	0.00111932	0.0205356	yes	down	53.93	37.11
gene-CDK10	CDK10	cyclin dependent kinase 10, transcript variant X1	0.541	-0.885859	0.000428139	0.0108371	yes	down	25.8975	16.3425
gene-CDK3	CDK3	cyclin dependent kinase 3, transcript variant X1	0.611	-0.711784	0.0336657	0.179317	yes	down	4.3725	3.0925
gene-CDK5	CDK5	cyclin dependent kinase 5	0.66	-0.599403	0.0389744	0.195585	yes	down	10.7525	8.48
gene-CDKL5	CDKL5	cyclin dependent kinase like 5, transcript variant X1	1.57	0.65037	0.0408717	0.20084	yes	up	0.275	0.535
gene-CDKN1A	CDKN1A	cyclin dependent kinase inhibitor 1A, transcript variant X3	3.455	1.78859	0.0112237	0.0933649	yes	up	7.4675	31.3825
gene-CDKN2B	CDKN2B	cyclin dependent kinase inhibitor 2B, transcript variant X1	1.796	0.844656	0.0442075	0.209845	yes	up	0.7675	1.685
gene-CDON	CDON	cell adhesion associated, oncogene regulated, transcript variant X1	2.774	1.47209	0.000639482	0.0139187	yes	up	0.7875	2.6475
gene-CDS1	CDS1	CDP-diacylglycerol synthase 1	3.968	1.98847	0.0183152	0.12461	yes	up	0.035	0.165
gene-CEACAM19	CEACAM19	CEA cell adhesion molecule 19, transcript variant X1	0.154	-2.69779	0.0221277	0.139868	yes	down	0.255	0.0525
gene-CEBPA	CEBPA	CCAAT enhancer binding protein alpha	5.408	2.43517	5.08892e-08	8.5874e-06	yes	up	1.805	12.31
gene-CELF2	CELF2	CUGBP Elav-like family member 2, transcript variant X2	1.834	0.875051	0.00214798	0.031726	yes	up	0.935	2.0625
gene-CELSR1	CELSR1	cadherin EGF LAG seven-pass G-type receptor 1, transcript variant X1	3.28	1.71386	0.00290658	0.0393364	yes	up	0.035	0.1425
gene-CENPV	CENPV	centromere protein V, transcript variant X1	0.55	-0.862183	0.000174288	0.00597404	yes	down	24	15.54
gene-CEP112	CEP112	centrosomal protein 112, transcript variant X2	2.085	1.06001	0.0456689	0.213874	yes	up	0.1525	0.3525
gene-CEP170B	CEP170B	centrosomal protein 170B, transcript variant X4	2.044	1.03113	0.00990725	0.0863426	yes	up	0.5175	1.3025
gene-CFAP45	CFAP45	cilia and flagella associated protein 45	3.974	1.99061	0.00697658	0.0691623	yes	up	0.1225	0.5675
gene-CHD2	CHD2	chromodomain helicase DNA binding protein 2, transcript variant X1	1.861	0.895902	0.0132576	0.103517	yes	up	7.3	16.9125
gene-CHD6	CHD6	chromodomain helicase DNA binding protein 6, transcript variant X2	1.66	0.731366	0.00151488	0.0251758	yes	up	1.0375	2.0475
gene-CHIT1	CHIT1	chitinase 1, transcript variant X1	3.285	1.71608	0.00016569	0.00579577	yes	up	0.575	2.065
gene-CHRNA1	CHRNA1	cholinergic receptor nicotinic alpha 1 subunit	0.4	-1.32158	0.000719475	0.0150958	yes	down	24.4125	11.3175
gene-CHRND	CHRND	cholinergic receptor nicotinic delta subunit, transcript variant X1	1.93	0.948318	0.0171158	0.120157	yes	up	1.1075	2.4275
gene-CHST11	CHST11	carbohydrate sulfotransferase 11, transcript variant X1	2.742	1.45541	0.00129301	0.0225118	yes	up	0.1975	0.7575
gene-CHST3	CHST3	carbohydrate sulfotransferase 3, transcript variant X2	1.695	0.760902	0.0318379	0.174795	yes	up	0.52	1.0625
gene-CHST7	CHST7	carbohydrate sulfotransferase 7	1.628	0.703105	0.0391757	0.196083	yes	up	2.3575	4.625
gene-CIAO2A	CIAO2A	cytosolic iron-sulfur assembly component 2A, transcript variant X1	0.448	-1.15962	0.00022344	0.00711855	yes	down	13.2275	6.9575
gene-CIAO2B	CIAO2B	cytosolic iron-sulfur assembly component 2B	0.649	-0.622792	0.00388339	0.0476305	yes	down	86.0175	65.9175
gene-CIAO3	CIAO3	cytosolic iron-sulfur assembly component 3, transcript variant X1	0.631	-0.665256	0.00224154	0.0327196	yes	down	20.225	15.03
gene-CIB2	CIB2	calcium and integrin binding family member 2, transcript variant X2	3.181	1.66938	0.00149044	0.0249844	yes	up	2.9225	11.8475
gene-CIDEA	CIDEA	cell death inducing DFFA like effector a, transcript variant X1	7.481	2.9032	0.00165165	0.0267822	yes	up	3.0175	29.84
gene-CIDEC	CIDEC	cell death inducing DFFA like effector c, transcript variant X1	5.512	2.46249	4.53347e-06	0.000351329	yes	up	2.935	20.81
gene-CLDN19	CLDN19	claudin 19, transcript variant X1	0.128	-2.96353	0.000713064	0.0149997	yes	down	0.76	0.1075
gene-CLEC3B	CLEC3B	C-type lectin domain family 3 member B	1.69	0.757409	0.0179145	0.12325	yes	up	60.905	124.222
gene-CLIC1	CLIC1	chloride intracellular channel 1	1.747	0.804844	0.0057454	0.0610563	yes	up	20.095	42.4225
gene-CLIC2	CLIC2	chloride intracellular channel 2	1.656	0.727911	0.0460829	0.215177	yes	up	1.3875	2.755
gene-CLIP4	CLIP4	CAP-Gly domain containing linker protein family member 4, transcript variant X2	0.515	-0.956369	0.0053712	0.0587465	yes	down	15.03	9.075
gene-CLUH	CLUH	clustered mitochondria homolog, transcript variant X1	0.623	-0.683268	0.00352762	0.0447687	yes	down	58.075	43.53
gene-CMKLR2	CMKLR2	chemerin chemokine-like receptor 2, transcript variant X2	1.512	0.596576	0.0379122	0.192456	yes	up	0.905	1.6075
gene-CMTM3	CMTM3	CKLF like MARVEL transmembrane domain containing 3	2.076	1.05361	0.00470284	0.0535586	yes	up	6.425	16.2375
gene-CNKSR1	CNKSR1	connector enhancer of kinase suppressor of Ras 1	0.588	-0.767108	0.000858146	0.0172257	yes	down	91.44	63.095
gene-CNKSR3	CNKSR3	CNKSR family member 3, transcript variant X1	1.68	0.748803	0.039169	0.196083	yes	up	2.5775	5.13
gene-CNRIP1	CNRIP1	cannabinoid receptor interacting protein 1, transcript variant X1	2.243	1.1654	0.000786185	0.0161644	yes	up	14.0825	35.745
gene-CNTN2	CNTN2	contactin 2, transcript variant X1	11.169	3.48139	3.0805e-10	1.1001e-07	yes	up	0.07	0.99
gene-CNTNAP2	CNTNAP2	contactin associated protein 2	0.197	-2.34345	0.0172557	0.12077	yes	down	0.1025	0.025
gene-COG4	COG4	component of oligomeric golgi complex 4	0.55	-0.862354	0.00109792	0.0202641	yes	down	26.185	17.0325
gene-COL16A1	COL16A1	collagen type XVI alpha 1 chain, transcript variant X1	1.857	0.892908	0.0421771	0.204659	yes	up	3.0075	6.785
gene-COL5A1	COL5A1	collagen type V alpha 1 chain	2.024	1.01748	0.00333691	0.0432419	yes	up	25.64	63.735
gene-COL5A2	COL5A2	collagen type V alpha 2 chain	2.621	1.39002	8.45011e-06	0.000552169	yes	up	9.9725	31.9375
gene-COL5A3	COL5A3	collagen type V alpha 3 chain, transcript variant X1	1.611	0.688118	0.00788005	0.074649	yes	up	14.2825	27.98
gene-COL6A6	COL6A6	collagen type VI alpha 6 chain, transcript variant X1	7.832	2.96939	7.92726e-14	6.08655e-11	yes	up	0.68	6.5475
gene-COL8A1	COL8A1	collagen type VIII alpha 1 chain	1.892	0.919985	0.00027436	0.00816486	yes	up	2.42	5.4525
gene-COL9A2	COL9A2	collagen type IX alpha 2 chain	0.301	-1.73126	5.63717e-05	0.00254601	yes	down	4.11	1.49
gene-COLQ	COLQ	collagen like tail subunit of asymmetric acetylcholinesterase, transcript variant X1	0.147	-2.76391	1.38042e-10	5.4353e-08	yes	down	10.7375	1.8375
gene-COPRS	COPRS	coordinator of PRMT5 and differentiation stimulator, transcript variant X1	0.648	-0.62546	0.011249	0.0935241	yes	down	34.38	26.665
gene-COQ10B	COQ10B	coenzyme Q10B	1.805	0.852288	0.0328911	0.177406	yes	up	3.6175	7.9175
gene-COQ7	COQ7	coenzyme Q7, hydroxylase, transcript variant X1	0.612	-0.709106	4.3982e-05	0.00210401	yes	down	100.547	72.5675
gene-COQ8A	COQ8A	coenzyme Q8A, transcript variant X1	0.658	-0.603593	0.0074312	0.072212	yes	down	770.712	599.753
gene-CORO1C	CORO1C	coronin 1C, transcript variant X2	1.734	0.79389	0.0021188	0.0315164	yes	up	6.6375	13.4725
gene-CPLANE2	CPLANE2	ciliogenesis and planar polarity effector 2, transcript variant X2	0.398	-1.32894	1.67466e-05	0.000964319	yes	down	14.93	7.1175
gene-CPM	CPM	carboxypeptidase M, transcript variant X1	2.755	1.46199	7.71225e-05	0.00323577	yes	up	0.355	1.1625
gene-CPN2	CPN2	carboxypeptidase N subunit 2, transcript variant X2	0.138	-2.85584	0.0005138	0.012009	yes	down	0.7075	0.1125
gene-CPQ	CPQ	carboxypeptidase Q, transcript variant X1	1.808	0.854676	0.0263979	0.15597	yes	up	10.0825	22.34
gene-CPT1B	CPT1B	carnitine palmitoyltransferase 1B, transcript variant X1	0.366	-1.44852	2.94408e-09	8.07309e-07	yes	down	70.55	31.3
gene-CPT2	CPT2	carnitine palmitoyltransferase 2, transcript variant X1	0.498	-1.00574	3.61607e-06	0.000292255	yes	down	47.07	27.7125
gene-CPXM1	CPXM1	carboxypeptidase X, M14 family member 1	4.169	2.05984	6.50164e-05	0.00285255	yes	up	4.4625	23.4775
gene-CRACD	CRACD	capping protein inhibiting regulator of actin dynamics, transcript variant X3	2.174	1.12043	0.0263759	0.15597	yes	up	0.2325	0.62
gene-CRHR2	CRHR2	corticotropin releasing hormone receptor 2, transcript variant X1	0.526	-0.925521	0.0107004	0.0903824	yes	down	8.1	5.1825
gene-CRIP3	CRIP3	cysteine rich protein 3, transcript variant X1	0.251	-1.99664	0.000253964	0.0077013	yes	down	3.61	1.075
gene-CRLF2	CRLF2	cytokine receptor like factor 2, transcript variant X1	5.143	2.36247	0.000107401	0.00428539	yes	up	0.2225	1.385
gene-CRYBG1	CRYBG1	crystallin beta-gamma domain containing 1, transcript variant X1	1.662	0.732903	0.0121306	0.0979408	yes	up	0.7675	1.515
gene-CSF1R	CSF1R	colony stimulating factor 1 receptor, transcript variant X1	1.921	0.942218	0.00160792	0.0262439	yes	up	13.1275	29.8175
gene-CSF2RA	CSF2RA	colony stimulating factor 2 receptor subunit alpha, transcript variant X3	2.27	1.18252	0.000684667	0.0145418	yes	up	2.4525	6.6275
gene-CSRNP1	CSRNP1	cysteine and serine rich nuclear protein 1	3.665	1.87366	5.98002e-08	9.76906e-06	yes	up	3.5425	15.72
gene-CTDSPL	CTDSPL	CTD small phosphatase like, transcript variant X1	1.764	0.818637	0.0101074	0.0874912	yes	up	1.5125	3.17
gene-CTLA4	CTLA4	cytotoxic T-lymphocyte associated protein 4, transcript variant X1	17.142	4.09948	0.0361348	1	yes	up	0	0.115
gene-CTSD	CTSD	cathepsin D	0.596	-0.746992	0.00773284	0.0738992	yes	down	326.125	228.29
gene-CUEDC1	CUEDC1	CUE domain containing 1, transcript variant X1	0.541	-0.885024	6.18649e-06	0.000448112	yes	down	55.6925	35.82
gene-CXCR4	CXCR4	C-X-C motif chemokine receptor 4, transcript variant X1	1.607	0.68402	0.0230156	0.14378	yes	up	5.955	11.5675
gene-CYGB	CYGB	cytoglobin, transcript variant X1	1.755	0.811445	0.00267599	0.0371878	yes	up	5.1575	11.525
gene-CYTH4	CYTH4	cytohesin 4, transcript variant X1	1.95	0.963709	0.00523793	0.0576999	yes	up	1.03	2.41
gene-DAPK2	DAPK2	death associated protein kinase 2, transcript variant X1	0.48	-1.06028	0.00361242	0.0454691	yes	down	6.2225	3.66
gene-DBN1	DBN1	drebrin 1, transcript variant X1	2.024	1.0173	0.00895075	0.0807092	yes	up	11.04	27.49
gene-DCHS1	DCHS1	dachsous cadherin-related 1	1.604	0.681456	0.0328257	0.17724	yes	up	2.2225	4.3425
gene-DCLK1	DCLK1	doublecortin like kinase 1, transcript variant X1	2.225	1.15362	0.0085346	0.0787639	yes	up	0.3175	0.8525
gene-DCTN6	DCTN6	dynactin subunit 6, transcript variant X2	0.551	-0.860788	1.68297e-05	0.000964319	yes	down	27.5625	18.0275
gene-DDN	DDN	dendrin, transcript variant X1	0.146	-2.77719	0.00487713	0.0549877	yes	down	7.63	1.2525
gene-DDR2	DDR2	discoidin domain receptor tyrosine kinase 2, transcript variant X1	2.015	1.01044	0.000267075	0.00796351	yes	up	1.7275	4.1225
gene-DDX59	DDX59	DEAD-box helicase 59, transcript variant X1	0.625	-0.678136	0.0326054	0.176929	yes	down	9.31	4.44
gene-DEF6	DEF6	DEF6 guanine nucleotide exchange factor, transcript variant X1	1.661	0.73179	0.00893698	0.0806717	yes	up	1.3	2.59
gene-DES	DES	desmin	0.619	-0.691447	0.00357513	0.0452968	yes	down	6231.99	4511.91
gene-DGCR8	DGCR8	DGCR8 microprocessor complex subunit, transcript variant X1	1.548	0.630678	0.00598698	0.0627857	yes	up	8.5675	16.0525
gene-DHRS1	DHRS1	dehydrogenase/reductase 1	1.521	0.605326	0.0269499	0.157835	yes	up	2.615	4.725
gene-DHRS13	DHRS13	dehydrogenase/reductase 13	0.479	-1.06315	3.52198e-05	0.00177323	yes	down	5.8375	3.295
gene-DHRS3	DHRS3	dehydrogenase/reductase 3, transcript variant X1	0.543	-0.880612	0.000549821	0.0126393	yes	down	79.28	51.2675
gene-DHRS9	DHRS9	dehydrogenase/reductase 9	2.012	1.00855	0.006543	0.0660147	yes	up	0.285	0.665
gene-DHRSX	DHRSX	dehydrogenase/reductase X-linked, transcript variant X1	0.542	-0.884377	0.00425161	0.050591	yes	down	29.695	20.89
gene-DISC1	DISC1	DISC1 scaffold protein, transcript variant X2	2.268	1.18171	0.00364399	0.0456793	yes	up	0.25	0.6275
gene-DIXDC1	DIXDC1	DIX domain containing 1, transcript variant X1	0.376	-1.40969	5.13617e-05	0.00236141	yes	down	4.535	2.0175
gene-DLG4	DLG4	discs large MAGUK scaffold protein 4, transcript variant X1	2.312	1.20906	0.000246951	0.00763211	yes	up	0.74	2
gene-DLL1	DLL1	delta like canonical Notch ligand 1, transcript variant X1	2.184	1.12707	0.00388077	0.0476305	yes	up	3.0475	8.2525
gene-DNAAF5	DNAAF5	dynein axonemal assembly factor 5	0.645	-0.633334	0.0055048	0.0598351	yes	down	10.1975	7.7425
gene-DNAH11	DNAH11	dynein axonemal heavy chain 11	0.31	-1.69179	0.000164555	0.00576919	yes	down	0.4975	0.18
gene-DNAJA3	DNAJA3	DnaJ heat shock protein family (Hsp40) member A3	0.6	-0.737213	7.30006e-05	0.00310525	yes	down	67.82	48.3075
gene-DNAJA4	DNAJA4	DnaJ heat shock protein family (Hsp40) member A4, transcript variant X1	0.361	-1.47048	3.78839e-05	0.00187057	yes	down	112.603	47.4825
gene-DNAJB2	DNAJB2	DnaJ heat shock protein family (Hsp40) member B2, transcript variant X1	0.625	-0.678156	0.00786826	0.0746294	yes	down	30.925	23.425
gene-DNASE2	DNASE2	deoxyribonuclease 2, lysosomal	1.939	0.955338	3.39321e-05	0.00172537	yes	up	4.705	10.8675
gene-DNM1	DNM1	dynamin 1, transcript variant X1	2.154	1.10688	0.00875103	0.0796566	yes	up	3.53	9.2175
gene-DOCK10	DOCK10	dedicator of cytokinesis 10, transcript variant X1	2.046	1.03316	0.00275668	0.0380377	yes	up	0.2525	0.62
gene-DOCK2	DOCK2	dedicator of cytokinesis 2	1.65	0.722626	0.00873098	0.0795534	yes	up	0.4825	0.945
gene-DOCK3	DOCK3	dedicator of cytokinesis 3, transcript variant X1	0.428	-1.22465	0.0200141	0.132126	yes	down	0.1475	0.0775
gene-DOCK9	DOCK9	dedicator of cytokinesis 9, transcript variant X1	1.511	0.595362	0.00509751	0.0566674	yes	up	2.83	5.0475
gene-DOHH	DOHH	deoxyhypusine hydroxylase	0.636	-0.652596	0.0155988	0.114477	yes	down	10.1625	7.735
gene-DOK1	DOK1	docking protein 1	1.654	0.726127	0.0464885	0.216392	yes	up	0.3275	0.66
gene-DOK2	DOK2	docking protein 2, transcript variant X2	1.892	0.920216	0.00855281	0.0787639	yes	up	2.2575	4.8875
gene-DPH1	DPH1	diphthamide biosynthesis 1, transcript variant X1	0.579	-0.78723	0.00218399	0.0320932	yes	down	5.055	3.39
gene-DPY19L4	DPY19L4	dpy-19 like 4, transcript variant X1	2.075	1.05306	0.0258281	0.154446	yes	up	0.2025	0.54
gene-DPYD	DPYD	dihydropyrimidine dehydrogenase, transcript variant X1	1.551	0.632988	0.0160238	0.115903	yes	up	1.09	2.0225
gene-DRD1	DRD1	dopamine receptor D1	3.431	1.77867	0.000410063	0.0104949	yes	up	0.1925	0.7825
gene-DTNB	DTNB	dystrobrevin beta, transcript variant X1	0.574	-0.79985	0.0268634	0.157388	yes	down	1.28	0.8525
gene-DTNBP1	DTNBP1	dystrobrevin binding protein 1	1.611	0.688173	0.0124324	0.0995889	yes	up	20.9675	39.5225
gene-DTX1	DTX1	deltex E3 ubiquitin ligase 1	2.21	1.14427	0.000128148	0.00488417	yes	up	2.57	6.565
gene-DUSP5	DUSP5	dual specificity phosphatase 5	2.644	1.40256	0.000581943	0.0131031	yes	up	0.175	0.5425
gene-DUSP6	DUSP6	dual specificity phosphatase 6	1.862	0.896929	0.00777501	0.0741572	yes	up	2.3725	5.22
gene-EBF1	EBF1	EBF transcription factor 1, transcript variant X5	1.971	0.97885	0.00161332	0.0262439	yes	up	1.0875	2.6075
gene-ECH1	ECH1	enoyl-CoA hydratase 1	0.643	-0.637072	0.0122667	0.0986138	yes	down	377.81	291.777
gene-ECHDC3	ECHDC3	enoyl-CoA hydratase domain containing 3	0.519	-0.944835	0.000836168	0.0169844	yes	down	21.8	14.59
gene-ECHS1	ECHS1	enoyl-CoA hydratase, short chain 1	0.641	-0.642603	0.00551258	0.0598467	yes	down	223.95	172.33
gene-ECI1	ECI1	enoyl-CoA delta isomerase 1, transcript variant X1	0.529	-0.918409	0.000297272	0.00859682	yes	down	240.605	152.363
gene-ECM2	ECM2	extracellular matrix protein 2, transcript variant X4	1.618	0.694407	0.00801715	0.0758075	yes	up	2.9425	5.7025
gene-ECSIT	ECSIT	ECSIT signaling integrator, transcript variant X1	0.633	-0.659943	0.00959669	0.084673	yes	down	185.88	140.028
gene-EDA	EDA	ectodysplasin A, transcript variant X1	1.964	0.973482	0.000681659	0.0145287	yes	up	0.6775	1.5325
gene-EDRF1	EDRF1	erythroid differentiation regulatory factor 1, transcript variant X1	1.749	0.806217	0.0131933	0.10326	yes	up	0.5175	1.07
gene-EEF1A2	EEF1A2	eukaryotic translation elongation factor 1 alpha 2, transcript variant X1	0.666	-0.587214	0.025887	0.154531	yes	down	3320.85	2590.43
gene-EEF1AKMT3	EEF1AKMT3	EEF1A lysine methyltransferase 3	1.688	0.755268	0.0275585	0.160055	yes	up	0.765	1.465
gene-EFEMP2	EFEMP2	EGF containing fibulin extracellular matrix protein 2, transcript variant X1	0.652	-0.618014	0.00971097	0.0854076	yes	down	34.495	26.9275
gene-EFNA5	EFNA5	ephrin A5, transcript variant X1	2.936	1.55388	0.000639361	0.0139187	yes	up	0.1775	0.64
gene-EFNB2	EFNB2	ephrin B2	2.039	1.02778	1.31317e-05	0.000797039	yes	up	1.8625	4.57
gene-EFR3B	EFR3B	EFR3 homolog B, transcript variant X1	0.526	-0.92704	0.00181696	0.0286114	yes	down	1.4225	0.905
gene-EFS	EFS	embryonal Fyn-associated substrate, transcript variant X1	2.153	1.10606	0.0204275	0.133767	yes	up	1.2625	3.3275
gene-EGFR	EGFR	epidermal growth factor receptor, transcript variant X3	1.619	0.69494	0.0164402	0.11753	yes	up	1.165	2.1775
gene-EGR2	EGR2	early growth response 2, transcript variant X1	2.389	1.25645	0.00104528	0.0195748	yes	up	1.6225	4.525
gene-EGR3	EGR3	early growth response 3, transcript variant X1	4.797	2.26225	7.51168e-15	8.23924e-12	yes	up	0.975	5.415
gene-EHD4	EHD4	EH domain containing 4	2.164	1.11348	0.00483725	0.0547793	yes	up	1.0025	2.5925
gene-EIF3F	EIF3F	eukaryotic translation initiation factor 3 subunit F	0.65	-0.621011	0.00403095	0.0488601	yes	down	350.637	268.137
gene-EIF4A1	EIF4A1	eukaryotic translation initiation factor 4A1, transcript variant X1	1.566	0.647182	0.0076997	0.0738992	yes	up	48.975	92.655
gene-EIF6	EIF6	eukaryotic translation initiation factor 6	0.601	-0.733492	0.00602245	0.0629549	yes	down	64.2075	58.51
gene-EMC9	EMC9	ER membrane protein complex subunit 9	0.611	-0.711476	0.000906032	0.0179292	yes	down	193.865	139.238
gene-EMILIN2	EMILIN2	elastin microfibril interfacer 2	2.147	1.10201	0.00377569	0.0467649	yes	up	3.105	8.085
gene-ENC1	ENC1	ectodermal-neural cortex 1, transcript variant X2	3.296	1.72076	7.93847e-06	0.000527528	yes	up	0.5975	2.355
gene-ENDOG	ENDOG	endonuclease G	0.486	-1.03971	0.000605273	0.0134704	yes	down	110.782	64.715
gene-ENG	ENG	endoglin	0.63	-0.667132	0.0209585	0.135511	yes	down	76.845	58.0275
gene-ENO2	ENO2	enolase 2, transcript variant X1	2.303	1.20334	0.0175896	0.12222	yes	up	1.075	3.0875
gene-ENOX1	ENOX1	ecto-NOX disulfide-thiol exchanger 1, transcript variant X9	2.708	1.43708	0.00568595	0.0607699	yes	up	0.2525	0.75
gene-ENTPD2	ENTPD2	ectonucleoside triphosphate diphosphohydrolase 2	3.047	1.60734	0.000131527	0.00491754	yes	up	0.8275	3.2825
gene-EPHA2	EPHA2	EPH receptor A2	1.87	0.903246	0.00834452	0.0776126	yes	up	5.3	12.255
gene-EPN3	EPN3	epsin 3, transcript variant X1	0.379	-1.39956	0.000512963	0.0120077	yes	down	5.6025	2.5775
gene-EPS8L1	EPS8L1	EPS8 like 1, transcript variant X1	0.476	-1.07136	0.0156528	0.114509	yes	down	0.675	0.3775
gene-EPS8L2	EPS8L2	EPS8 like 2	6.295	2.65409	0.0136223	0.104907	yes	up	0.025	0.1875
gene-ERAL1	ERAL1	Era like 12S mitochondrial rRNA chaperone 1, transcript variant X1	0.589	-0.763436	0.00324659	0.0424901	yes	down	25.92	18.2525
gene-ERF	ERF	ETS2 repressor factor	1.951	0.964119	0.00147566	0.0248467	yes	up	6.4625	15.345
gene-ERFE	ERFE	erythroferrone	0.518	-0.949066	0.0230036	0.14377	yes	down	6.275	4.2925
gene-ERI3	ERI3	ERI1 exoribonuclease family member 3, transcript variant X1	0.663	-0.592601	0.00400607	0.0486302	yes	down	40.775	31.9225
gene-ESRRA	ESRRA	estrogen related receptor alpha, transcript variant X1	0.564	-0.826677	0.000355303	0.00955618	yes	down	161.963	108.99
gene-ESRRB	ESRRB	estrogen related receptor beta, transcript variant X1	0.161	-2.63732	2.0337e-13	1.3578e-10	yes	down	9.5925	1.8025
gene-ETFB	ETFB	electron transfer flavoprotein subunit beta, transcript variant X1	0.537	-0.896396	9.23598e-05	0.00378207	yes	down	234.107	150.83
gene-ETNK2	ETNK2	ethanolamine kinase 2, transcript variant X1	0.374	-1.41986	0.000610173	0.0135402	yes	down	1.845	0.82
gene-ETS1	ETS1	ETS proto-oncogene 1, transcription factor, transcript variant X1	1.697	0.762954	0.0138522	0.106117	yes	up	3.8075	7.9175
gene-ETV4	ETV4	ETS variant transcription factor 4, transcript variant X2	0.302	-1.72502	0.0006247	0.0137631	yes	down	1.9825	0.7
gene-EVA1C	EVA1C	eva-1 homolog C, transcript variant X1	2.766	1.46765	0.00212448	0.0315164	yes	up	1.8575	6.3175
gene-EVI5L	EVI5L	ecotropic viral integration site 5 like	0.632	-0.661196	0.00759248	0.0731431	yes	down	16.115	12.24
gene-EXT1	EXT1	exostosin glycosyltransferase 1	1.566	0.647377	0.00773262	0.0738992	yes	up	5.3925	10.085
gene-EYA1	EYA1	EYA transcriptional coactivator and phosphatase 1, transcript variant X5	1.624	0.699316	0.00197108	0.0300575	yes	up	3.3875	6.5375
gene-EZR	EZR	ezrin	1.978	0.984382	0.00609121	0.0633717	yes	up	5.64	13.605
gene-F13A1	F13A1	coagulation factor XIII A chain	2.884	1.52815	2.80944e-05	0.00145749	yes	up	3.545	12.0225
gene-F2R	F2R	coagulation factor II thrombin receptor	3.066	1.61634	2.12336e-07	2.91128e-05	yes	up	1.3	4.75
gene-FA2H	FA2H	fatty acid 2-hydroxylase	0.043	-4.52721	0.00185629	1	yes	down	0.13	0.005
gene-FABP3	FABP3	fatty acid binding protein 3, transcript variant X2	0.237	-2.0762	1.16489e-08	2.3537e-06	yes	down	1043.3	285.428
gene-FADS1	FADS1	fatty acid desaturase 1, transcript variant X1	2.053	1.03742	0.00770869	0.0738992	yes	up	1.885	4.77
gene-FADS2	FADS2	fatty acid desaturase 2	2.375	1.24769	0.000354126	0.00955618	yes	up	3.385	9.8625
gene-FAM102B	FAM102B	family with sequence similarity 102 member B, transcript variant X1	1.817	0.861395	0.0386747	0.194684	yes	up	0.4275	0.775
gene-FAM151A	FAM151A	family with sequence similarity 151 member A	0.271	-1.88502	7.43371e-06	0.000511893	yes	down	1.7425	0.5675
gene-FAM167A	FAM167A	family with sequence similarity 167 member A, transcript variant X2	6.311	2.65776	0.0357713	1	yes	up	0.0125	0.1
gene-FAM180B	FAM180B	family with sequence similarity 180 member B, transcript variant X1	2.333	1.22213	0.0234012	0.145192	yes	up	2.7275	8.0075
gene-FAM20A	FAM20A	FAM20A golgi associated secretory pathway pseudokinase	2.842	1.50697	0.00151191	0.0251758	yes	up	0.3125	1.085
gene-FAM20B	FAM20B	FAM20B glycosaminoglycan xylosylkinase, transcript variant X3	0.643	-0.637888	0.0372602	0.190659	yes	down	9.285	6.7825
gene-FAM222A	FAM222A	family with sequence similarity 222 member A, transcript variant X1	0.432	-1.21228	0.00553302	0.0598467	yes	down	0.8	0.405
gene-FAM78B	FAM78B	family with sequence similarity 78 member B	0.278	-1.84668	0.00260396	0.0364839	yes	down	0.595	0.2
gene-FAM89A	FAM89A	family with sequence similarity 89 member A	3.491	1.80382	3.01406e-05	0.00155838	yes	up	1.7125	6.935
gene-FAM98C	FAM98C	family with sequence similarity 98 member C, transcript variant X1	1.554	0.635862	0.0109784	0.0921222	yes	up	3.885	7.095
gene-FANCC	FANCC	FA complementation group C, transcript variant X4	1.866	0.900121	0.0426266	0.205341	yes	up	1.6625	3.3275
gene-FANCF	FANCF	FA complementation group F	0.593	-0.754403	0.0296827	0.167453	yes	down	14.5275	10.14
gene-FAT1	FAT1	FAT atypical cadherin 1, transcript variant X2	2	1.00029	0.00108327	0.0201146	yes	up	1.12	2.7175
gene-FAT2	FAT2	FAT atypical cadherin 2	15.149	3.9211	0.0080357	1	yes	up	0	0.03
gene-FBN1	FBN1	fibrillin 1, transcript variant X1	2.537	1.34318	5.47541e-05	0.00249497	yes	up	12.8825	39.7875
gene-FBN3	FBN3	fibrillin 3	3.308	1.7258	0.00195625	0.0298907	yes	up	0.28	1.0625
gene-FBP2	FBP2	fructose-bisphosphatase 2	2.388	1.25551	0.00218023	0.0320686	yes	up	158.975	444.66
gene-FBXL22	FBXL22	F-box and leucine rich repeat protein 22	0.536	-0.899897	0.0326028	0.176929	yes	down	1.6675	1.0325
gene-FBXO24	FBXO24	F-box protein 24, transcript variant X1	0.578	-0.791544	0.0145626	0.109595	yes	down	1.82	1.3225
gene-FBXO40	FBXO40	F-box protein 40	0.597	-0.744906	0.0320126	0.175317	yes	down	65.8925	46.0125
gene-FCGR2A	FCGR2A	Fc fragment of IgG receptor IIa, transcript variant X1	1.789	0.83929	0.0258469	0.154466	yes	up	1.215	2.5075
gene-FCHSD1	FCHSD1	FCH and double SH3 domains 1, transcript variant X1	2.564	1.3583	0.000214898	0.0069037	yes	up	0.735	2.28
gene-FCMR	FCMR	Fc fragment of IgM receptor, transcript variant X1	4.557	2.18817	0.0117281	0.0961543	yes	up	0.11	0.6
gene-FGF2	FGF2	fibroblast growth factor 2	2.725	1.446	0.00550471	0.0598351	yes	up	0.1025	0.34
gene-FHDC1	FHDC1	FH2 domain containing 1, transcript variant X4	4.168	2.05948	0.0156328	0.114477	yes	up	0.03	0.17
gene-FHL2	FHL2	four and a half LIM domains 2, transcript variant X6	0.322	-1.63555	0.000397715	0.0103164	yes	down	16.745	6.405
gene-FHOD3	FHOD3	formin homology 2 domain containing 3	0.461	-1.1157	0.00828978	0.0773536	yes	down	9.615	5.24
gene-FJX1	FJX1	four-jointed box kinase 1	2.349	1.23183	0.00332565	0.0431323	yes	up	0.535	1.53
gene-FKBP3	FKBP3	FKBP prolyl isomerase 3, transcript variant X1	0.462	-1.11387	0.00535825	0.0586467	yes	down	114.448	60.445
gene-FKBP4	FKBP4	FKBP prolyl isomerase 4	0.518	-0.948375	1.72828e-05	0.0009866	yes	down	119.302	73.66
gene-FKBP9	FKBP9	FKBP prolyl isomerase 9, transcript variant X1	1.755	0.811158	0.00521897	0.0576151	yes	up	13.735	29.095
gene-FMR1	FMR1	FMRP translational regulator 1, transcript variant X1	1.631	0.70596	0.0299615	0.168531	yes	up	0.6375	1.2225
gene-FNBP1	FNBP1	formin binding protein 1, transcript variant X1	1.6	0.677982	0.00136035	0.0234188	yes	up	8.4725	15.73
gene-FOSB	FOSB	FosB proto-oncogene, AP-1 transcription factor subunit, transcript variant X1	8.376	3.06619	1.22741e-13	8.97532e-11	yes	up	1.665	16.5975
gene-FOSL1	FOSL1	FOS like 1, AP-1 transcription factor subunit, transcript variant X1	3.904	1.96493	1.10668e-05	0.000690821	yes	up	0.765	3.46
gene-FRMD1	FRMD1	FERM domain containing 1, transcript variant X2	0.267	-1.9074	7.96994e-06	0.000527528	yes	down	8.83	2.495
gene-FRMD6	FRMD6	FERM domain containing 6	1.73	0.79054	0.00391477	0.0478572	yes	up	3.125	6.5
gene-FRMPD3	FRMPD3	FERM and PDZ domain containing 3, transcript variant X1	3.721	1.89561	0.000752983	0.0156254	yes	up	0.135	0.6
gene-FRZB	FRZB	frizzled related protein	2.427	1.27896	0.000183315	0.00617098	yes	up	10.7375	31.3125
gene-FSCN1	FSCN1	fascin actin-bundling protein 1	1.546	0.628466	0.0214379	0.137391	yes	up	19.3	36.1
gene-FSTL1	FSTL1	follistatin like 1	1.987	0.990528	0.00186474	0.0291005	yes	up	56.2975	134.96
gene-FUOM	FUOM	fucose mutarotase, transcript variant X2	0.656	-0.609194	0.0241743	0.147779	yes	down	8.895	6.24
gene-FUT11	FUT11	fucosyltransferase 11, transcript variant X1	1.62	0.69615	0.0013828	0.0236989	yes	up	2	3.88
gene-FUZ	FUZ	fuzzy planar cell polarity protein, transcript variant X1	0.624	-0.679634	0.0337027	0.179389	yes	down	2.24	1.6525
gene-FZD10	FZD10	frizzled class receptor 10	0.465	-1.10415	0.0141316	0.107387	yes	down	3.6025	2.0725
gene-FZD7	FZD7	frizzled class receptor 7	1.777	0.829129	0.00645115	0.0655184	yes	up	10.385	21.46
gene-FZD9	FZD9	frizzled class receptor 9	0.523	-0.935164	0.000412558	0.0105412	yes	down	12.3875	7.7075
gene-G0S2	G0S2	G0/G1 switch 2	0.356	-1.49068	0.00012128	0.00472685	yes	down	514.967	217.713
gene-G6PD	G6PD	glucose-6-phosphate dehydrogenase	1.74	0.799021	0.0387977	0.195081	yes	up	8.2225	17.8675
gene-GAB2	GAB2	GRB2 associated binding protein 2	0.347	-1.52526	6.5778e-06	0.000474219	yes	down	23.1625	9.66
gene-GADD45B	GADD45B	growth arrest and DNA damage inducible beta	1.945	0.959413	0.00449511	0.0520581	yes	up	17.565	40.0925
gene-GAL	GAL	galanin and GMAP prepropeptide	3.522	1.81621	0.000185384	0.00619612	yes	up	0.93	3.9175
gene-GAL3ST3	GAL3ST3	galactose-3-O-sulfotransferase 3	0.306	-1.70875	0.00160796	0.0262439	yes	down	1.3325	0.485
gene-GALNT12	GALNT12	polypeptide N-acetylgalactosaminyltransferase 12	1.684	0.752231	0.0159209	0.115458	yes	up	0.6175	1.245
gene-GAPDH	GAPDH	glyceraldehyde-3-phosphate dehydrogenase	1.559	0.64074	0.035164	0.183354	yes	up	13479.9	24889
gene-GAREM1	GAREM1	GRB2 associated regulator of MAPK1 subtype 1, transcript variant X1	1.71	0.774133	0.0315502	0.173838	yes	up	0.5775	1.13
gene-GAS1	GAS1	growth arrest specific 1	1.89	0.918665	0.0130595	0.102578	yes	up	5.3725	12.45
gene-GAS2L1	GAS2L1	growth arrest specific 2 like 1	2.029	1.02084	0.00345126	0.0440911	yes	up	3.93	9.5875
gene-GAS7	GAS7	growth arrest specific 7, transcript variant X1	2.226	1.15471	3.93242e-05	0.00192313	yes	up	4.6	12.1525
gene-GAS8	GAS8	growth arrest specific 8, transcript variant X1	2.44	1.28714	0.0218011	0.138624	yes	up	0.0725	0.21
gene-GASK1A	GASK1A	golgi associated kinase 1A, transcript variant X3	2.408	1.26788	0.0127769	0.101239	yes	up	1.7375	5.3475
gene-GATA6	GATA6	GATA binding protein 6	1.891	0.918956	0.0402754	0.199437	yes	up	0.11	0.2525
gene-GATB	GATB	glutamyl-tRNA amidotransferase subunit B, transcript variant X1	0.638	-0.64781	0.00553171	0.0598467	yes	down	19.5575	14.5875
gene-GATD3	GATD3	glutamine amidotransferase class 1 domain containing 3, transcript variant X1	0.561	-0.834153	0.00213111	0.0315272	yes	down	223.808	148.435
gene-GCAT	GCAT	glycine C-acetyltransferase	0.238	-2.07154	1.40672e-06	0.00014401	yes	down	17.0975	4.575
gene-GCDH	GCDH	glutaryl-CoA dehydrogenase, transcript variant X2	0.652	-0.616044	0.0165898	0.118105	yes	down	200.812	153.907
gene-GCH1	GCH1	GTP cyclohydrolase 1, transcript variant X3	2.076	1.05388	0.00336367	0.0434054	yes	up	1.3575	3.47
gene-GCHFR	GCHFR	GTP cyclohydrolase I feedback regulator	0.634	-0.657102	0.0383473	0.193704	yes	down	23.1725	17.85
gene-GDF10	GDF10	growth differentiation factor 10	2.521	1.33387	0.00689652	0.06859	yes	up	1.8925	5.6975
gene-GDF11	GDF11	growth differentiation factor 11, transcript variant X1	0.128	-2.9625	0.00104326	0.0195608	yes	down	6.2275	0.915
gene-GDPD5	GDPD5	glycerophosphodiester phosphodiesterase domain containing 5, transcript variant X3	1.931	0.949595	0.0142521	0.107917	yes	up	0.8375	1.9875
gene-GFOD1	GFOD1	glucose-fructose oxidoreductase domain containing 1	0.638	-0.647742	0.026974	0.157916	yes	down	9.39	7.085
gene-GFPT2	GFPT2	glutamine-fructose-6-phosphate transaminase 2	1.809	0.854856	0.00693884	0.0688949	yes	up	5.9275	14.1925
gene-GFRA2	GFRA2	GDNF family receptor alpha 2, transcript variant X1	0.227	-2.13633	0.00174244	0.027785	yes	down	0.51	0.1375
gene-GFUS	GFUS	GDP-L-fucose synthase, transcript variant X2	0.607	-0.721178	0.00156322	0.0257562	yes	down	30.115	21.2425
gene-GGH	GGH	gamma-glutamyl hydrolase	0.36	-1.47462	0.00397644	0.0483785	yes	down	2.0025	0.7425
gene-GJA4	GJA4	gap junction protein alpha 4	1.571	0.651493	0.0249221	0.150904	yes	up	12.82	24.455
gene-GLIPR2	GLIPR2	GLI pathogenesis related 2, transcript variant X1	2.161	1.11159	0.000629956	0.0138163	yes	up	6.205	16.2925
gene-GLIS2	GLIS2	GLIS family zinc finger 2, transcript variant X1	2.523	1.33499	0.00187217	0.0291573	yes	up	2.7575	8.4825
gene-GLRX5	GLRX5	glutaredoxin 5, transcript variant X1	0.52	-0.942039	3.5783e-07	4.65665e-05	yes	down	58.2825	35.7625
gene-GLYCTK	GLYCTK	glycerate kinase, transcript variant X1	0.579	-0.787416	0.0240999	0.147564	yes	down	2.0225	1.3925
gene-GNA15	GNA15	G protein subunit alpha 15	2.097	1.06829	0.00485407	0.0548296	yes	up	0.9825	2.4375
gene-GNAZ	GNAZ	G protein subunit alpha z, transcript variant X1	0.427	-1.2288	0.00335746	0.0433952	yes	down	0.99	0.5
gene-GNB5	GNB5	G protein subunit beta 5	1.827	0.8692	0.0152588	0.113086	yes	up	1.235	2.7325
gene-GNG7	GNG7	G protein subunit gamma 7, transcript variant X1	0.641	-0.641835	0.0107142	0.0904495	yes	down	15.9225	12.135
gene-GP1BA	GP1BA	glycoprotein Ib platelet subunit alpha	0.612	-0.709389	0.0435179	0.208181	yes	down	2.0375	1.46
gene-GPBAR1	GPBAR1	G protein-coupled bile acid receptor 1, transcript variant X1	2.801	1.48594	0.0274825	0.159783	yes	up	0.2425	0.8125
gene-GPCPD1	GPCPD1	glycerophosphocholine phosphodiesterase 1, transcript variant X2	2.573	1.36352	0.00304962	0.0407217	yes	up	11.3875	31.925
gene-GPI	GPI	glucose-6-phosphate isomerase	1.738	0.797243	0.0295323	0.167035	yes	up	549.225	1118.83
gene-GPN2	GPN2	GPN-loop GTPase 2	0.652	-0.616503	0.0320507	0.175317	yes	down	5.445	4.205
gene-GPR132	GPR132	G protein-coupled receptor 132, transcript variant X1	3.64	1.86403	0.0228674	0.143152	yes	up	0.0575	0.2575
gene-GPR156	GPR156	G protein-coupled receptor 156, transcript variant X1	0.168	-2.57149	1.58711e-05	0.00092668	yes	down	2.365	0.4775
gene-GPR37L1	GPR37L1	G protein-coupled receptor 37 like 1	0.298	-1.74771	0.019509	0.12997	yes	down	0.325	0.115
gene-GPR83	GPR83	G protein-coupled receptor 83, transcript variant X1	4.532	2.18026	0.0407583	1	yes	up	0.025	0.115
gene-GPRC5B	GPRC5B	G protein-coupled receptor class C group 5 member B, transcript variant X1	2.263	1.17797	7.27661e-06	0.000505609	yes	up	6.165	16.91
gene-GPT	GPT	glutamic--pyruvic transaminase, transcript variant X1	0.643	-0.637364	0.0215934	0.137963	yes	down	87.8675	66.635
gene-GRAMD1B	GRAMD1B	GRAM domain containing 1B, transcript variant X4	2.171	1.11823	0.0424286	0.205014	yes	up	0.16	0.445
gene-GRAMD2B	GRAMD2B	GRAM domain containing 2B, transcript variant X1	0.577	-0.793567	0.00159014	0.0261157	yes	down	2.24	1.5275
gene-GREM2	GREM2	gremlin 2, DAN family BMP antagonist	4.829	2.27175	0.000136677	0.00505738	yes	up	0.4625	2.7325
gene-GRIN2C	GRIN2C	glutamate ionotropic receptor NMDA type subunit 2C, transcript variant X1	2.698	1.43183	0.00201156	0.0304331	yes	up	0.15	0.505
gene-GRIN3A	GRIN3A	glutamate ionotropic receptor NMDA type subunit 3A	6.353	2.66748	0.00815959	0.0766352	yes	up	0.0125	0.0775
gene-GRK3	GRK3	G protein-coupled receptor kinase 3, transcript variant X1	0.475	-1.07532	0.0174688	0.121656	yes	down	15.905	8.3475
gene-GRK5	GRK5	G protein-coupled receptor kinase 5, transcript variant X1	1.564	0.645499	0.0495556	0.225207	yes	up	2.0625	3.975
gene-GRK6	GRK6	G protein-coupled receptor kinase 6, transcript variant X1	1.519	0.603392	0.0345835	0.182059	yes	up	1.865	3.44
gene-GRM2	GRM2	glutamate metabotropic receptor 2, transcript variant X1	6.72	2.74848	0.0191531	1	yes	up	0.01	0.0825
gene-GSN	GSN	gelsolin, transcript variant X1	1.841	0.880189	0.0131442	0.103139	yes	up	456.06	1009.14
gene-GSTK1	GSTK1	glutathione S-transferase kappa 1	0.546	-0.873024	0.000719597	0.0150958	yes	down	96.5275	62.875
gene-GTF2IRD1	GTF2IRD1	GTF2I repeat domain containing 1, transcript variant X3	0.425	-1.23302	9.3643e-06	0.000601666	yes	down	9.78	5.015
gene-GTPBP3	GTPBP3	GTP binding protein 3, mitochondrial	0.58	-0.785816	0.0040826	0.0491705	yes	down	4.9925	3.2925
gene-GUCY1A2	GUCY1A2	guanylate cyclase 1 soluble subunit alpha 2	2.151	1.10499	0.00543108	0.0593592	yes	up	0.525	1.37
gene-GUSB	GUSB	glucuronidase beta, transcript variant X1	1.958	0.969362	0.00066481	0.0142581	yes	up	3.17	7.3275
gene-GXYLT2	GXYLT2	glucoside xylosyltransferase 2	2.704	1.43508	0.000613844	0.0135824	yes	up	0.275	0.8875
gene-GYPC	GYPC	glycophorin C (Gerbich blood group)	0.648	-0.62537	0.014362	0.108535	yes	down	120.752	91.28
gene-H1-2	H1-2	H1.2 linker histone, cluster member	2.441	1.28738	0.000895115	0.0178049	yes	up	15.435	44.1425
gene-HABP4	HABP4	hyaluronan binding protein 4, transcript variant X1	0.509	-0.974787	7.98983e-07	9.07729e-05	yes	down	34.2225	19.4925
gene-HACL1	HACL1	2-hydroxyacyl-CoA lyase 1, transcript variant X1	0.478	-1.06407	2.98821e-06	0.000252126	yes	down	9.2775	5.2925
gene-HAGHL	HAGHL	hydroxyacylglutathione hydrolase like, transcript variant X1	0.443	-1.1731	1.52919e-05	0.000906651	yes	down	41.655	21.7275
gene-HAS1	HAS1	hyaluronan synthase 1	4.575	2.1939	0.029603	1	yes	up	0.0475	0.23
gene-HCAR1	HCAR1	hydroxycarboxylic acid receptor 1	7.434	2.89413	0.034544	1	yes	up	0.0075	0.0825
gene-HDAC11	HDAC11	histone deacetylase 11, transcript variant X1	0.615	-0.700678	0.0103155	0.0884014	yes	down	8.595	6.1625
gene-HDDC3	HDDC3	HD domain containing 3	0.559	-0.838548	0.0351316	0.18331	yes	down	17.6875	11.6425
gene-HDHD2	HDHD2	haloacid dehalogenase like hydrolase domain containing 2, transcript variant X1	0.609	-0.71542	0.00233372	0.0336178	yes	down	16.125	11.5525
gene-HDHD5	HDHD5	haloacid dehalogenase like hydrolase domain containing 5, transcript variant X1	0.412	-1.2788	2.67014e-05	0.0014042	yes	down	15.455	8.0825
gene-HEATR4	HEATR4	HEAT repeat containing 4, transcript variant X1	0.083	-3.59026	0.0352426	1	yes	down	0.085	0.0075
gene-HELZ2	HELZ2	helicase with zinc finger 2	2.51	1.32763	5.37499e-06	0.000398736	yes	up	1.8425	5.1975
gene-HEMK1	HEMK1	HemK methyltransferase family member 1, transcript variant X2	0.53	-0.916949	0.000264335	0.00792797	yes	down	8.375	5.36
gene-HGH1	HGH1	HGH1 homolog	0.549	-0.864874	0.000122039	0.00473241	yes	down	10.2875	6.6625
gene-HIC1	HIC1	HIC ZBTB transcriptional repressor 1, transcript variant X1	1.924	0.944157	0.00186023	0.0290598	yes	up	4.46	10.335
gene-HIF3A	HIF3A	hypoxia inducible factor 3 subunit alpha, transcript variant X1	0.457	-1.13049	0.0109886	0.0921582	yes	down	2.725	1.115
gene-HIGD1B	HIGD1B	HIG1 hypoxia inducible domain family member 1B	0.512	-0.966985	0.00445807	0.0518623	yes	down	2.3475	1.3975
gene-HIGD2A	HIGD2A	HIG1 hypoxia inducible domain family member 2A	0.616	-0.699077	0.000443959	0.0110673	yes	down	227.115	166.167
gene-HK2	HK2	hexokinase 2, transcript variant X1	3.385	1.75916	6.62984e-06	0.000475738	yes	up	3.855	14.9925
gene-HMGCL	HMGCL	3-hydroxy-3-methylglutaryl-CoA lyase, transcript variant X1	0.609	-0.716612	0.00190415	0.0294462	yes	down	15.04	10.8925
gene-HOMER2	HOMER2	homer scaffold protein 2, transcript variant X1	0.521	-0.940981	0.000457152	0.0111893	yes	down	107.805	65.805
gene-HOOK1	HOOK1	hook microtubule tethering protein 1, transcript variant X1	0.319	-1.64678	1.68344e-06	0.00016678	yes	down	0.74	0.2825
gene-HOXA11	HOXA11	homeobox A11	16.922	4.08086	7.87013e-17	1.20854e-13	yes	up	0.4475	2.5125
gene-HOXB9	HOXB9	homeobox B9	2.697	1.43144	0.0407425	0.200651	yes	up	0.0475	0.1625
gene-HOXC11	HOXC11	homeobox C11	6.998	2.807	5.6114e-13	3.19143e-10	yes	up	0.445	3.7325
gene-HOXC12	HOXC12	homeobox C12, transcript variant X1	24.983	4.6429	0.00183861	1	yes	up	0.0025	0.105
gene-HOXC4	HOXC4	homeobox C4, transcript variant X4	0.432	-1.2096	0.0109336	0.0919001	yes	down	5.885	2.725
gene-HS3ST2	HS3ST2	heparan sulfate-glucosamine 3-sulfotransferase 2	5.034	2.33163	0.033027	0.177644	yes	up	0.0375	0.23
gene-HS3ST3B1	HS3ST3B1	heparan sulfate-glucosamine 3-sulfotransferase 3B1	0.162	-2.62343	0.0016123	0.0262439	yes	down	0.2825	0.0575
gene-HSBP1	HSBP1	heat shock factor binding protein 1	0.649	-0.622773	0.00694064	0.0688949	yes	down	231.705	178.415
gene-HSPB2	HSPB2	heat shock protein family B (small) member 2, transcript variant X1	1.526	0.610062	0.00184044	0.0288593	yes	up	118.522	211.607
gene-HSPB7	HSPB7	heat shock protein family B (small) member 7	0.44	-1.18524	0.000489564	0.0116739	yes	down	674.8	351.058
gene-HTRA3	HTRA3	HtrA serine peptidase 3, transcript variant X1	1.954	0.966596	0.00381183	0.0469402	yes	up	9.09	21.5075
gene-HUNK	HUNK	hormonally up-regulated Neu-associated kinase	2.402	1.26411	0.0007579	0.0157062	yes	up	0.3725	1.065
gene-HVCN1	HVCN1	hydrogen voltage gated channel 1, transcript variant X1	1.54	0.623198	0.0342238	0.180881	yes	up	1.0575	1.95
gene-IBA57	IBA57	iron-sulfur cluster assembly factor IBA57, transcript variant X1	0.477	-1.06654	6.77504e-05	0.00294724	yes	down	7.495	4.2675
gene-ICAM2	ICAM2	intercellular adhesion molecule 2, transcript variant X1	0.54	-0.888387	0.0174014	0.121351	yes	down	4.195	3.005
gene-ICAM5	ICAM5	intercellular adhesion molecule 5, transcript variant X1	9.489	3.2462	0.000357914	0.00957204	yes	up	0.025	0.295
gene-ICOSLG	ICOSLG	inducible T cell costimulator ligand, transcript variant X1	1.803	0.85066	0.041365	0.202165	yes	up	6.7425	14.8
gene-IDH3G	IDH3G	isocitrate dehydrogenase (NAD(+)) 3 non-catalytic subunit gamma, transcript variant X1	0.644	-0.633989	0.0118301	0.0966289	yes	down	182.515	138.965
gene-IER5	IER5	immediate early response 5	2.739	1.45342	3.75157e-05	0.00185836	yes	up	12.6325	40.2625
gene-IFFO2	IFFO2	intermediate filament family orphan 2	1.968	0.97642	0.018759	0.126621	yes	up	0.57	1.39
gene-IFIH1	IFIH1	interferon induced with helicase C domain 1, transcript variant X1	1.847	0.884907	0.0140944	0.107387	yes	up	0.425	0.9275
gene-IFITM10	IFITM10	interferon induced transmembrane protein 10	0.429	-1.22169	0.0234331	0.145331	yes	down	3.045	1.63
gene-IFITM5	IFITM5	interferon induced transmembrane protein 5, transcript variant X1	1.899	0.92505	0.00517535	0.0572577	yes	up	2.6525	6.0375
gene-IFRD2	IFRD2	interferon related developmental regulator 2, transcript variant X1	0.643	-0.637202	0.00575549	0.0610789	yes	down	75.4525	58.1125
gene-IFT27	IFT27	intraflagellar transport 27, transcript variant X1	0.566	-0.821123	0.00347734	0.0443506	yes	down	22.215	15.0525
gene-IGDCC4	IGDCC4	immunoglobulin superfamily DCC subclass member 4	0.497	-1.00879	0.00010719	0.00428539	yes	down	8.435	5.635
gene-IGFBP3	IGFBP3	insulin like growth factor binding protein 3	3.121	1.64188	0.0217734	0.138563	yes	up	5.74	21.3975
gene-IGSF10	IGSF10	immunoglobulin superfamily member 10	3.102	1.63337	3.64059e-05	0.0018151	yes	up	0.2325	0.86
gene-IKZF1	IKZF1	IKAROS family zinc finger 1, transcript variant X12	1.864	0.898612	0.0369072	0.189421	yes	up	0.31	0.6725
gene-IL10RA	IL10RA	interleukin 10 receptor subunit alpha, transcript variant X1	3.188	1.67268	1.00766e-06	0.000109742	yes	up	0.435	1.6775
gene-IL16	IL16	interleukin 16	1.777	0.829704	0.0131873	0.10326	yes	up	1.375	2.9275
gene-IL17B	IL17B	interleukin 17B	0.054	-4.21806	0.000150288	0.00544299	yes	down	0.86	0.0525
gene-IL17D	IL17D	interleukin 17D	0.308	-1.69985	3.50975e-09	9.25838e-07	yes	down	10.34	3.585
gene-IL4R	IL4R	interleukin 4 receptor, transcript variant X3	1.565	0.646218	0.0447479	0.21143	yes	up	9.4725	17.5725
gene-INHBC	INHBC	inhibin subunit beta C	0.116	-3.10161	5.67156e-09	1.31958e-06	yes	down	1.78	0.26
gene-INHBE	INHBE	inhibin subunit beta E	0.206	-2.27799	0.000277004	0.0082276	yes	down	1.1375	0.28
gene-INPP5D	INPP5D	inositol polyphosphate-5-phosphatase D	1.523	0.606544	0.0443574	0.210427	yes	up	1.205	2.1925
gene-INPP5F	INPP5F	inositol polyphosphate-5-phosphatase F	0.564	-0.825506	0.0487305	0.222721	yes	down	3.08	1.99
gene-INSC	INSC	INSC spindle orientation adaptor protein, transcript variant X1	0.158	-2.66124	0.0270038	1	yes	down	0.15	0.0325
gene-INSIG1	INSIG1	insulin induced gene 1	2.105	1.07372	0.0115481	0.0951334	yes	up	2.565	6.6825
gene-INTS2	INTS2	integrator complex subunit 2, transcript variant X1	1.775	0.827465	0.046093	0.215177	yes	up	0.2025	0.43
gene-IQCN	IQCN	IQ motif containing N	8.625	3.10854	0.000184052	0.00617098	yes	up	0.0175	0.1975
gene-IQGAP1	IQGAP1	IQ motif containing GTPase activating protein 1	1.749	0.806173	0.00137636	0.0236679	yes	up	9.2625	19.5675
gene-IRF5	IRF5	interferon regulatory factor 5	1.517	0.601432	0.0459172	0.214774	yes	up	1.285	2.3175
gene-IRF8	IRF8	interferon regulatory factor 8, transcript variant X2	1.767	0.821309	0.0279717	0.161411	yes	up	3.43	7.3
gene-IRX1	IRX1	iroquois homeobox 1	4.619	2.20761	0.00263838	0.0368653	yes	up	0.1625	0.9025
gene-IRX5	IRX5	iroquois homeobox 5, transcript variant X1	0.025	-5.32708	1.74344e-07	2.43384e-05	yes	down	3.1375	0.11
gene-ISCA2	ISCA2	iron-sulfur cluster assembly 2, transcript variant X1	0.633	-0.659782	0.000656488	0.0141787	yes	down	39.7025	29.96
gene-ISOC2	ISOC2	isochorismatase domain containing 2	0.655	-0.610718	0.00630976	0.064898	yes	down	118.757	92.105
gene-ITGA5	ITGA5	integrin subunit alpha 5	2.361	1.23961	0.00361612	0.0454784	yes	up	11.18	30.7025
gene-ITGA9	ITGA9	integrin subunit alpha 9, transcript variant X1	1.566	0.647535	0.0476438	0.219573	yes	up	1.02	1.8575
gene-ITGAE	ITGAE	integrin subunit alpha E, transcript variant X1	0.53	-0.916176	0.0287707	0.163874	yes	down	0.5625	0.39
gene-ITGB1BP2	ITGB1BP2	integrin subunit beta 1 binding protein 2, transcript variant X1	0.587	-0.767902	0.000884201	0.0176106	yes	down	45.56	31.6675
gene-ITGB3	ITGB3	integrin subunit beta 3	2.351	1.23328	0.00028242	0.00834007	yes	up	0.81	2.33
gene-IVD	IVD	isovaleryl-CoA dehydrogenase	0.447	-1.16324	2.50581e-05	0.00134074	yes	down	42.875	22.4325
gene-IVL	IVL	involucrin	62.606	5.96822	0.0216796	0.13831	yes	up	0.025	2.1225
gene-JAZF1	JAZF1	JAZF zinc finger 1	2.089	1.06259	0.00176911	0.0280935	yes	up	0.3325	0.8375
gene-JOSD2	JOSD2	Josephin domain containing 2, transcript variant X1	0.518	-0.948867	0.000307309	0.00872281	yes	down	28.07	17.24
gene-JUN	JUN	Jun proto-oncogene, AP-1 transcription factor subunit	1.677	0.745621	0.00761504	0.0733145	yes	up	144.38	286.442
gene-JUNB	JUNB	JunB proto-oncogene, AP-1 transcription factor subunit	1.859	0.894637	0.00167639	0.0269275	yes	up	26.3625	57.5075
gene-JUND	JUND	JunD proto-oncogene, AP-1 transcription factor subunit	1.826	0.868485	0.0166906	0.118297	yes	up	96.91	210.468
gene-KCNA3	KCNA3	potassium voltage-gated channel subfamily A member 3	3.57	1.83573	0.0197964	0.131382	yes	up	0.0175	0.07
gene-KCNAB2	KCNAB2	potassium voltage-gated channel subfamily A regulatory beta subunit 2, transcript variant X6	1.675	0.744447	0.0236824	0.146227	yes	up	0.95	1.9075
gene-KCNB1	KCNB1	potassium voltage-gated channel subfamily B member 1, transcript variant X4	0.406	-1.30007	0.000427815	0.0108371	yes	down	4.5525	2.1275
gene-KCNC4	KCNC4	potassium voltage-gated channel subfamily C member 4, transcript variant X1	1.633	0.707689	0.0186748	0.126354	yes	up	33.9	64.195
gene-KCNIP2	KCNIP2	potassium voltage-gated channel interacting protein 2, transcript variant X1	0.296	-1.75583	0.000214429	0.0069031	yes	down	41.605	14.015
gene-KCNJ14	KCNJ14	potassium inwardly rectifying channel subfamily J member 14	0.247	-2.01661	0.0160695	0.116091	yes	down	0.235	0.0675
gene-KCNK1	KCNK1	potassium two pore domain channel subfamily K member 1	2.891	1.5315	0.0346822	0.182329	yes	up	0.125	0.4375
gene-KCNK6	KCNK6	potassium two pore domain channel subfamily K member 6	2.35	1.23277	0.0126346	0.100423	yes	up	0.1975	0.565
gene-KCNMA1	KCNMA1	potassium calcium-activated channel subfamily M alpha 1, transcript variant X37	0.283	-1.81949	5.07469e-08	8.5874e-06	yes	down	4.695	1.605
gene-KCNN1	KCNN1	potassium calcium-activated channel subfamily N member 1, transcript variant X1	0.297	-1.75268	0.000172379	0.00592761	yes	down	8.6475	2.8575
gene-KCNN3	KCNN3	potassium calcium-activated channel subfamily N member 3, transcript variant X1	1.929	0.947672	0.0022357	0.0326654	yes	up	6.06	12.4075
gene-KCNQ4	KCNQ4	potassium voltage-gated channel subfamily Q member 4	0.577	-0.792157	0.0268413	0.157319	yes	down	2.34	1.6475
gene-KCTD15	KCTD15	potassium channel tetramerization domain containing 15	0.344	-1.54025	6.15109e-08	9.83918e-06	yes	down	30.5125	12.675
gene-KCTD21	KCTD21	potassium channel tetramerization domain containing 21, transcript variant X1	0.658	-0.602829	0.0371024	0.190012	yes	down	2.2575	1.785
gene-KCTD7	KCTD7	potassium channel tetramerization domain containing 7, transcript variant X1	0.575	-0.798326	0.0306929	0.171021	yes	down	0.7325	0.475
gene-KIAA1614	KIAA1614	KIAA1614 ortholog, transcript variant X1	1.969	0.97752	0.0338854	0.18005	yes	up	0.42	1.0125
gene-KIAA1671	KIAA1671	KIAA1671 ortholog, transcript variant X1	1.629	0.704111	0.0132425	0.103517	yes	up	12.0875	23.4375
gene-KIAA1958	KIAA1958	KIAA1958 ortholog, transcript variant X1	0.552	-0.856509	0.0412208	0.201717	yes	down	0.725	0.44
gene-KIDINS220	KIDINS220	kinase D interacting substrate 220, transcript variant X1	1.684	0.751567	0.00203304	0.0306673	yes	up	5.2	10.1525
gene-KIF21B	KIF21B	kinesin family member 21B, transcript variant X1	2.284	1.19144	0.00441464	0.0517173	yes	up	0.2475	0.6525
gene-KIF24	KIF24	kinesin family member 24, transcript variant X1	0.236	-2.08301	0.00989075	0.0862478	yes	down	0.5525	0.15
gene-KIF3B	KIF3B	kinesin family member 3B, transcript variant X3	1.932	0.950184	0.00228897	0.0331286	yes	up	0.755	1.705
gene-KIF3C	KIF3C	kinesin family member 3C, transcript variant X1	0.442	-1.17862	0.000245767	0.00763211	yes	down	1.285	0.685
gene-KIFC2	KIFC2	kinesin family member C2, transcript variant X1	0.588	-0.765843	0.0178798	0.123122	yes	down	1.5725	1.0725
gene-KLB	KLB	klotho beta	20.48	4.35617	0.000120431	0.00470571	yes	up	0.0075	0.18
gene-KLC3	KLC3	kinesin light chain 3, transcript variant X2	1.967	0.976316	0.0246312	0.149776	yes	up	1.2625	2.8625
gene-KLF15	KLF15	Kruppel like factor 15, transcript variant X1	0.559	-0.838482	0.0379692	0.19251	yes	down	12.125	9.1775
gene-KLF2	KLF2	Kruppel like factor 2	1.655	0.726904	0.0308144	0.171506	yes	up	87.48	169.898
gene-KLF5	KLF5	Kruppel like factor 5, transcript variant X1	2.879	1.52582	1.52178e-06	0.000152735	yes	up	1.79	6.06
gene-KLF7	KLF7	Kruppel like factor 7, transcript variant X1	1.552	0.634079	0.0358473	0.186033	yes	up	5.0275	8.8475
gene-KLHL33	KLHL33	kelch like family member 33, transcript variant X1	2.068	1.04803	0.000236916	0.00738672	yes	up	15.365	37.28
gene-KLHL34	KLHL34	kelch like family member 34	0.339	-1.56073	0.0011597	0.0209898	yes	down	28.395	11.1475
gene-KLHL6	KLHL6	kelch like family member 6	0.355	-1.49347	0.000707533	0.0149243	yes	down	6.4475	2.775
gene-KLK6	KLK6	kallikrein related peptidase 6, transcript variant X1	0.099	-3.33072	0.0149256	0.111621	yes	down	0.385	0.0475
gene-KREMEN1	KREMEN1	kringle containing transmembrane protein 1, transcript variant X1	0.397	-1.33447	7.21401e-06	0.000503538	yes	down	50.215	23.6325
gene-KYNU	KYNU	kynureninase, transcript variant X1	32.549	5.02452	0.00108695	1	yes	up	0	0.08
gene-LAMC1	LAMC1	laminin subunit gamma 1	1.575	0.655433	0.000296634	0.00859682	yes	up	33.055	62.47
gene-LARP6	LARP6	La ribonucleoprotein 6, translational regulator	0.589	-0.764503	0.0257255	0.154012	yes	down	14.3475	9.9825
gene-LARS2	LARS2	leucyl-tRNA synthetase 2, mitochondrial, transcript variant X1	0.494	-1.01631	4.91925e-05	0.00228909	yes	down	7.2875	4.1725
gene-LBH	LBH	LBH regulator of WNT signaling pathway, transcript variant X1	1.566	0.64723	0.0217732	0.138563	yes	up	9.9375	18.65
gene-LDHB	LDHB	lactate dehydrogenase B, transcript variant X1	0.217	-2.20745	9.51465e-18	2.11379e-14	yes	down	796.935	202.83
gene-LDHD	LDHD	lactate dehydrogenase D	0.23	-2.12206	1.24786e-07	1.84251e-05	yes	down	154.63	40.665
gene-LEPR	LEPR	leptin receptor, transcript variant X3	0.522	-0.938325	0.0145903	0.10972	yes	down	0.695	0.4425
gene-LGALSL	LGALSL	galectin like	0.626	-0.676268	0.0465282	0.216446	yes	down	11.0425	8.075
gene-LHFPL2	LHFPL2	LHFPL tetraspan subfamily member 2, transcript variant X19	1.936	0.953299	0.00556159	0.0600167	yes	up	2.1075	4.8125
gene-LHFPL6	LHFPL6	LHFPL tetraspan subfamily member 6, transcript variant X1	1.653	0.725403	0.0371091	0.190012	yes	up	4.795	9.7325
gene-LIF	LIF	LIF interleukin 6 family cytokine, transcript variant X2	3.317	1.72992	0.000973931	0.0186156	yes	up	0.1275	0.5175
gene-LIMS2	LIMS2	LIM zinc finger domain containing 2, transcript variant X1	0.632	-0.661243	0.0168327	0.119062	yes	down	57.065	42.9875
gene-LIN7A	LIN7A	lin-7 homolog A, crumbs cell polarity complex component, transcript variant X1	6.793	2.7641	0.0205276	1	yes	up	0.165	2.0475
gene-LINGO1	LINGO1	leucine rich repeat and Ig domain containing 1	2.478	1.30911	0.000792618	0.016272	yes	up	0.465	1.4
gene-LIPE	LIPE	lipase E, hormone sensitive type, transcript variant X1	3.229	1.69127	1.00813e-08	2.09201e-06	yes	up	3.32	13.22
gene-LMAN1L	LMAN1L	lectin, mannose binding 1 like, transcript variant X1	11.59	3.53485	0.0479436	1	yes	up	0.005	0.105
gene-LMCD1	LMCD1	LIM and cysteine rich domains 1, transcript variant X1	0.406	-1.30152	2.60449e-06	0.000231182	yes	down	407.873	200.143
gene-LMX1A	LMX1A	LIM homeobox transcription factor 1 alpha	4.05	2.01808	0.0147315	0.11062	yes	up	0.1025	0.52
gene-LOC106821810	LOC106821810	protein Wnt-9a	1.733	0.793162	0.0104069	0.0888314	yes	up	1.7975	3.7275
gene-LOC106822092	LOC106822092	coiled-coil domain-containing protein 74B-like, transcript variant X1	1.596	0.674182	0.0492182	0.22433	yes	up	1.2725	2.42
gene-LOC106822270	LOC106822270	metallothionein-4	2.724	1.44571	1.39548e-07	1.98417e-05	yes	up	17.5975	56.3525
gene-LOC106822420	LOC106822420	liver carboxylesterase 1-like, transcript variant X5	2.087	1.06109	0.00832954	0.0775804	yes	up	318.127	785.572
gene-LOC106822651	LOC106822651	zinc finger protein 665-like	0.441	-1.18147	0.00341158	0.0438395	yes	down	0.4475	0.2375
gene-LOC106823012	LOC106823012	signal-regulatory protein beta-1-like, transcript variant X1	8.093	3.0166	0.0275687	0.160055	yes	up	0.015	0.1525
gene-LOC106823039	LOC106823039	protein BEX1	1.597	0.675733	0.0320699	0.175317	yes	up	5.5075	10.5075
gene-LOC106824176	LOC106824176	zinc finger protein 184-like, transcript variant X1	0.505	-0.986312	0.0336114	0.17909	yes	down	3.5825	2.43
gene-LOC106824186	LOC106824186	putative adhesion G protein-coupled receptor E4P, transcript variant X1	9.847	3.29969	0.00520022	0.0574601	yes	up	0.0175	0.1925
gene-LOC106824211	LOC106824211	protein CutA homolog, transcript variant X1	2.793	1.48168	6.06702e-05	0.00269263	yes	up	3.75	12.64
gene-LOC106824901	LOC106824901	serine/threonine-protein kinase TNNI3K	0.074	-3.76021	0.0198333	1	yes	down	0.0475	0.0025
gene-LOC106825146	LOC106825146	cytochrome b-245 heavy chain	2.527	1.33721	0.000116328	0.00459076	yes	up	1.255	3.755
gene-LOC106825595	LOC106825595	zinc finger protein 530-like	0.458	-1.12576	0.030572	0.170672	yes	down	0.795	0.4325
gene-LOC106825884	LOC106825884	translation initiation factor IF-2-like	0.231	-2.11111	0.0102258	0.0880906	yes	down	0.2075	0.0575
gene-LOC106826395	LOC106826395	titin-cap	0.48	-1.05778	0.000475871	0.0115114	yes	down	5518.15	3091.29
gene-LOC106826468	LOC106826468	nucleoside diphosphate kinase A 2	0.571	-0.807788	0.00462777	0.0530329	yes	down	34.6175	22.51
gene-LOC106826551	LOC106826551	transcription factor CP2, transcript variant X1	0.201	-2.31611	0.000252391	0.00767468	yes	down	0.47	0.115
gene-LOC106826752	LOC106826752	histone H2A.J	1.602	0.680064	0.0129659	0.102256	yes	up	2.6325	5.055
gene-LOC106827211	LOC106827211	solute carrier family 28 member 3-like, transcript variant X1	2.04	1.02888	2.45776e-05	0.00132426	yes	up	6.6775	16.0975
gene-LOC106827217	LOC106827217	glyceraldehyde-3-phosphate dehydrogenase	1.989	0.992219	0.0208052	0.135183	yes	up	1.7325	4.1225
gene-LOC106827546	LOC106827546	adhesion G protein-coupled receptor B1	3.454	1.78817	0.00146662	0.0247766	yes	up	0.5725	2.415
gene-LOC106827558	LOC106827558	ly-6/neurotoxin-like protein 1	0.442	-1.17911	7.64123e-06	0.000519198	yes	down	49.1725	25.835
gene-LOC106827964	LOC106827964	anoctamin-7-like	0.547	-0.869164	0.00339367	0.0436575	yes	down	0.5775	0.38
gene-LOC106828042	LOC106828042	feline leukemia virus subgroup C receptor-related protein 2-like, transcript variant X1	3.908	1.96655	0.0154987	0.114039	yes	up	0.0475	0.22
gene-LOC106828218	LOC106828218	5-hydroxyisourate hydrolase-like	0.47	-1.09066	0.000473301	0.0114986	yes	down	105.26	59.7875
gene-LOC106829161	LOC106829161	hedgehog interacting protein, transcript variant X1	0.369	-1.43643	0.0370546	0.189923	yes	down	0.0825	0.04
gene-LOC106829728	LOC106829728	growth-regulated protein homolog gamma-like	1.796	0.845157	0.048666	0.222614	yes	up	3.315	7.8175
gene-LOC106829829	LOC106829829	ral guanine nucleotide dissociation stimulator-like	0.255	-1.97238	0.0142597	0.107921	yes	down	1.74	0.2075
gene-LOC106829998	LOC106829998	solute carrier family 23 member 1-like, transcript variant X1	1.686	0.753876	0.0179741	0.12342	yes	up	2.5475	4.445
gene-LOC106830755	LOC106830755	protein ABHD14B, transcript variant X2	1.662	0.732691	0.0302576	0.169637	yes	up	2.8475	5.7475
gene-LOC106830936	LOC106830936	FLVCR heme transporter 2, transcript variant X1	1.894	0.921164	0.0420016	0.204251	yes	up	0.3325	0.7575
gene-LOC106831114	LOC106831114	low affinity immunoglobulin gamma Fc region receptor II-b, transcript variant X1	2.292	1.19646	0.00877526	0.0796883	yes	up	1.5675	4.2425
gene-LOC106831423	LOC106831423	carbonyl reductase [NADPH] 1	0.643	-0.638125	0.000905767	0.0179292	yes	down	19.57	14.8925
gene-LOC106831517	LOC106831517	maestro heat-like repeat-containing protein family member 1, transcript variant X1	0.198	-2.33906	0.00549862	0.0598351	yes	down	0.1675	0.04
gene-LOC106831658	LOC106831658	folate receptor beta-like, transcript variant X1	3.465	1.79267	0.000804265	0.0164451	yes	up	1.08	4.3775
gene-LOC106831839	LOC106831839	cardiotrophin-1-like	0.55	-0.862009	0.00198593	0.0301924	yes	down	8.0075	3.535
gene-LOC106832368	LOC106832368	translation initiation factor IF-2-like	0.316	-1.66325	0.000153035	0.00552942	yes	down	0.4825	0.185
gene-LOC106832776	LOC106832776	CXADR like membrane protein, transcript variant X1	2.819	1.49523	0.00116048	0.0209898	yes	up	0.6375	2.1775
gene-LOC106833012	LOC106833012	solute carrier family 26 member 10	0.544	-0.877764	0.0274404	0.159732	yes	down	12.1825	7.8175
gene-LOC106833153	LOC106833153	zinc finger protein 407-like	0.639	-0.646934	0.0267417	0.157101	yes	down	1.58	1.2275
gene-LOC106833281	LOC106833281	purine nucleoside phosphorylase-like, transcript variant X1	1.83	0.8716	0.00313501	0.0414054	yes	up	1.61	3.555
gene-LOC106833486	LOC106833486	glutathione S-transferase P	0.618	-0.69336	0.00887463	0.0803531	yes	down	423.03	313.88
gene-LOC106833490	LOC106833490	aryl hydrocarbon receptor interacting protein, transcript variant X1	0.609	-0.715379	0.0133048	0.103605	yes	down	53.7875	39.105
gene-LOC106833719	LOC106833719	dual specificity protein phosphatase 15	0.202	-2.31003	0.0209875	0.135584	yes	down	0.3875	0.095
gene-LOC106833840	LOC106833840	T cell receptor beta variable 25-1-like	0.055	-4.17818	0.023849	1	yes	down	0.0975	0
gene-LOC106834203	LOC106834203	uncharacterized LOC106834203	2.005	1.00373	0.0345249	0.181875	yes	up	0.58	1.35
gene-LOC106835071	LOC106835071	lipopolysaccharide binding protein	12.003	3.58528	4.55303e-05	0.00214692	yes	up	0.025	0.375
gene-LOC106835257	LOC106835257	keratin, type II cytoskeletal 5-like	0.247	-2.01718	0.0415714	0.202979	yes	down	0.1075	0.035
gene-LOC106835519	LOC106835519	transmembrane ascorbate-dependent reductase CYB561, transcript variant X1	2.618	1.38851	0.00192193	0.0295909	yes	up	1.9625	6.4075
gene-LOC106835520	LOC106835520	angiotensin-converting enzyme, transcript variant X1	2.277	1.18705	0.000399922	0.0103331	yes	up	10.8825	29.9625
gene-LOC106835803	LOC106835803	gamma-interferon-inducible protein 16-like	2.106	1.07435	0.00142578	0.0242462	yes	up	0.4725	1.17
gene-LOC106835876	LOC106835876	tubulin polymerization promoting protein	1.539	0.621557	0.0178219	0.123019	yes	up	5.765	10.37
gene-LOC106835912	LOC106835912	regulator of G protein signaling 7 binding protein, transcript variant X1	3.917	1.9696	0.00433244	0.0510583	yes	up	0.09	0.43
gene-LOC106836113	LOC106836113	annexin A1	1.896	0.923315	0.00712945	0.0699999	yes	up	19.67	44.4975
gene-LOC106836147	LOC106836147	interleukin-9 receptor-like	0.596	-0.747361	0.0136949	0.105226	yes	down	0.895	0.62
gene-LOC106836606	LOC106836606	protein FAM169B, transcript variant X1	3.469	1.79435	0.0032767	0.0427139	yes	up	0.325	1.2325
gene-LOC106836834	LOC106836834	ATP-dependent 6-phosphofructokinase, muscle type	1.757	0.812989	0.0196557	0.130607	yes	up	650.482	1333.84
gene-LOC106837160	LOC106837160	P2X purinoceptor 6-like, transcript variant X1	0.511	-0.969746	0.000441234	0.0110576	yes	down	23.7475	14.795
gene-LOC106837312	LOC106837312	UL16-binding protein 1-like, transcript variant X1	4.093	2.03316	2.90555e-06	0.000247876	yes	up	0.855	3.9975
gene-LOC106837637	LOC106837637	cytokine receptor common subunit beta-like	1.715	0.778119	0.00393523	0.0480361	yes	up	1.02	2.105
gene-LOC106837710	LOC106837710	liver carboxylesterase-like, transcript variant X1	2.162	1.11265	0.00492103	0.0552393	yes	up	396.658	1014.73
gene-LOC106837834	LOC106837834	histone H2B type 1-C/E/F/G/I, transcript variant X4	0.315	-1.66477	0.0177637	0.122883	yes	down	2.9575	1.455
gene-LOC106838164	LOC106838164	mitochondrial peptide methionine sulfoxide reductase, transcript variant X1	0.588	-0.764896	0.00100841	0.0190236	yes	down	22.515	16.1075
gene-LOC106838391	LOC106838391	C-C chemokine receptor type 1, transcript variant X1	2.289	1.19464	0.000380846	0.00992916	yes	up	0.5475	1.5725
gene-LOC106838454	LOC106838454	mitochondrial chaperone BCS1, transcript variant X1	0.52	-0.943836	0.00102415	0.0192495	yes	down	24.6125	15.3075
gene-LOC106838483	LOC106838483	uncharacterized LOC106838483	1.94	0.955738	0.0341969	0.180881	yes	up	0.4825	1.125
gene-LOC106839059	LOC106839059	cytochrome P450 4F3-like, transcript variant X7	2.853	1.51251	0.0114606	0.0945793	yes	up	0.1975	0.615
gene-LOC106839324	LOC106839324	insulin receptor substrate 1-like, transcript variant X1	3.037	1.60256	0.0252729	0.152013	yes	up	0.405	1.59
gene-LOC106839522	LOC106839522	leptin, transcript variant X1	16.61	4.05402	5.91861e-06	0.000432792	yes	up	0.13	2.6625
gene-LOC106839563	LOC106839563	kielin cysteine rich BMP regulator	1.838	0.878213	0.0125129	0.0997716	yes	up	0.4725	1.01
gene-LOC106839617	LOC106839617	cytochrome c oxidase assembly factor 8, transcript variant X1	0.627	-0.672375	0.00605804	0.0631979	yes	down	35.3475	26.0975
gene-LOC106839795	LOC106839795	NBL1, DAN family BMP antagonist	1.532	0.61586	0.0152417	0.113014	yes	up	25.46	47.3975
gene-LOC106839894	LOC106839894	protein EOLA1, transcript variant X4	0.45	-1.1512	0.00072346	0.0151561	yes	down	90.0475	48.78
gene-LOC106839959	LOC106839959	non-compact myelin associated protein, transcript variant X1	0.166	-2.59205	0.00266118	0.0370827	yes	down	0.6475	0.13
gene-LOC106840049	LOC106840049	RAP1 GTPase activating protein, transcript variant X2	0.16	-2.64801	2.28506e-09	6.62065e-07	yes	down	2.63	0.4925
gene-LOC106840064	LOC106840064	uncharacterized LOC106840064	0.144	-2.79145	0.00643165	0.0654069	yes	down	0.0475	0.01
gene-LOC106840623	LOC106840623	phosphofructokinase, platelet, transcript variant X1	1.714	0.777673	0.0280521	0.1617	yes	up	6.2025	13.055
gene-LOC106840669	LOC106840669	T-cell receptor alpha chain C region-like	1.806	0.852743	0.0267163	0.157096	yes	up	4.79	10.34
gene-LOC106840864	LOC106840864	T-cell-interacting, activating receptor on myeloid cells protein 1-like, transcript variant X1	2.49	1.31596	0.0270414	0.15803	yes	up	0.17	0.49
gene-LOC106840877	LOC106840877	leukocyte immunoglobulin-like receptor subfamily B member 3, transcript variant X1	2.486	1.3137	0.0052012	0.0574601	yes	up	0.27	0.785
gene-LOC106841832	LOC106841832	transmembrane protein 132C	3.48	1.79917	0.00420432	0.0501644	yes	up	0.1525	0.635
gene-LOC106841939	LOC106841939	lymphocyte antigen 6H-like	3.054	1.61052	0.0254289	0.152772	yes	up	0.3	1.0775
gene-LOC106842033	LOC106842033	T cell activation RhoGTPase activating protein, transcript variant X1	1.935	0.9524	0.00750333	0.0725117	yes	up	0.7975	1.7125
gene-LOC106842063	LOC106842063	ribosomal protein S6 kinase alpha-2, transcript variant X1	0.646	-0.631495	0.0135493	0.104576	yes	down	17.09	14.48
gene-LOC106842304	LOC106842304	MLX interacting protein, transcript variant X1	1.624	0.699867	0.00737986	0.0718612	yes	up	30.6975	58.4275
gene-LOC106842421	LOC106842421	N-deacetylase and N-sulfotransferase 3	3.406	1.76813	0.0424482	0.205044	yes	up	0.04	0.1575
gene-LOC106842727	LOC106842727	membrane cofactor protein-like, transcript variant X4	1.754	0.811027	0.0137652	0.105637	yes	up	2.575	5.38
gene-LOC106842889	LOC106842889	thyroid hormone responsive, transcript variant X1	7.115	2.83089	0.0280511	0.1617	yes	up	13.8675	135.218
gene-LOC106843037	LOC106843037	phospholipid transfer protein, transcript variant X2	1.69	0.757031	0.0133827	0.103855	yes	up	5.845	11.745
gene-LOC106843285	LOC106843285	Fc fragment of IgG binding protein	0.549	-0.866105	0.0319588	0.175181	yes	down	0.45	0.29
gene-LOC106843644	LOC106843644	prolyl endopeptidase, transcript variant X1	0.644	-0.635021	0.00118031	0.0212982	yes	down	35.2825	26.8475
gene-LOC106843808	LOC106843808	cytochrome P450 2S1	2.597	1.37698	0.0455221	0.213446	yes	up	0.1425	0.44
gene-LOC106844506	LOC106844506	CD209 antigen-like protein E	1.864	0.898324	0.041809	0.203622	yes	up	12.5925	26.8975
gene-LOC106844665	LOC106844665	regakine-1-like	1.701	0.766427	0.0265358	0.156484	yes	up	39.7225	78.775
gene-LOC106844668	LOC106844668	C-C motif chemokine 4	2.646	1.40404	0.0333009	0.178364	yes	up	0.675	2.135
gene-LOC106845049	LOC106845049	uncharacterized LOC106845049, transcript variant X1	0.632	-0.662187	0.00202096	0.0305452	yes	down	316.91	244.195
gene-LOC106845144	LOC106845144	peptidoglycan recognition protein 1-like	0.178	-2.49029	0.0390291	1	yes	down	0.1525	0.0325
gene-LOC106845332	LOC106845332	uncharacterized LOC106845332, transcript variant X1	0.632	-0.662015	0.0223314	0.140772	yes	down	3.9875	2.93
gene-LOC106846095	LOC106846095	cytochrome P450 2C19-like, transcript variant X1	2.033	1.02387	0.0323098	0.175962	yes	up	0.475	1.0875
gene-LOC106846110	LOC106846110	carbonyl reductase [NADPH] 2	0.073	-3.77299	9.89827e-05	0.0040105	yes	down	1.095	0.0975
gene-LOC106846423	LOC106846423	immunoglobulin heavy constant gamma 1-like isoform X16	12.611	3.65664	6.84963e-05	0.00297127	yes	up	0.1375	2.095
gene-LOC106846429	LOC106846429	immunoglobulin heavy constant gamma 1-like	11.222	3.48826	0.00295488	0.0397679	yes	up	3.0175	43.06
gene-LOC106846435	LOC106846435	Ig gamma-1 chain C region, membrane-bound form-like isoform X4	10.297	3.36417	0.000577046	0.0130695	yes	up	12.6675	142.303
gene-LOC106846504	LOC106846504	methanethiol oxidase	0.42	-1.25043	2.32613e-06	0.000210636	yes	down	93.0825	44.955
gene-LOC106846641	LOC106846641	zinc finger protein 135, transcript variant X1	0.511	-0.967503	0.00221955	0.0324913	yes	down	1.7625	1.105
gene-LOC106846656	LOC106846656	zinc finger protein 304-like, transcript variant X1	0.525	-0.930684	0.000377547	0.00991044	yes	down	9.355	6.005
gene-LOC106847118	LOC106847118	D-dopachrome decarboxylase-like	0.486	-1.04063	0.00153048	0.0253802	yes	down	272.272	158.382
gene-LOC106847337	LOC106847337	acrosin binding protein, transcript variant X1	4.591	2.1987	0.046461	0.216392	yes	up	0.06	0.3675
gene-LOC106847468	LOC106847468	death associated protein	1.565	0.645836	0.0420878	0.204396	yes	up	27.6175	52.195
gene-LOC106847573	LOC106847573	lysosomal membrane ascorbate-dependent ferrireductase CYB561A3, transcript variant X1	0.636	-0.653848	0.0120316	0.0974933	yes	down	18.5375	14.43
gene-LOC106847603	LOC106847603	transcription initiation factor TFIID subunit 4-like	0.269	-1.8931	0.000566361	0.0128654	yes	down	0.475	0.155
gene-LOC106847616	LOC106847616	osteoclast stimulatory transmembrane protein	9.174	3.19759	0.0364442	1	yes	up	0.02	0.2475
gene-LOC106847656	LOC106847656	5'-AMP-activated protein kinase subunit beta-2	2.279	1.18859	2.63271e-06	0.000232344	yes	up	35.5775	94.8875
gene-LOC106847859	LOC106847859	rho GTPase-activating protein 7, transcript variant X1	2.001	1.00042	0.000468639	0.0114353	yes	up	3.95	9.575
gene-LOC106847973	LOC106847973	CD177 antigen-like	31.277	4.96703	0.00600312	1	yes	up	0	0.2575
gene-LOC106848161	LOC106848161	immunoglobulin lambda constant 6-like	10.856	3.44037	0.00779055	0.0742132	yes	up	2.035	27.9
gene-LOC106848176	LOC106848176	immunoglobulin lambda-1 light chain-like	10.294	3.36368	0.000601641	0.0134144	yes	up	1.51	18.4525
gene-LOC106848660	LOC106848660	sarcolemma associated protein, transcript variant X2	0.531	-0.914316	0.0156817	0.114509	yes	down	11.69	7.07
gene-LOC123275623	LOC123275623	tubulin alpha-1 chain-like, transcript variant X1	0.547	-0.871618	0.0136001	0.104788	yes	down	4.1025	2.715
gene-LOC123275866	LOC123275866	collagen alpha-1(I) chain-like	0.402	-1.31507	0.0227382	0.142518	yes	down	1.145	0.53
gene-LOC123276169	LOC123276169	translation initiation factor IF-2-like	3.463	1.79213	0.00110265	0.0203024	yes	up	0.105	0.435
gene-LOC123276733	LOC123276733	acyl-coenzyme A synthetase ACSM5, mitochondrial-like	0.227	-2.13955	0.044679	0.211225	yes	down	4.3625	1.2825
gene-LOC123277862	LOC123277862	protein ALEX-like	20.767	4.3762	4.57177e-05	0.00214692	yes	up	0.03	0.7
gene-LOC123278653	LOC123278653	uncharacterized LOC123278653	2.246	1.16709	0.0194725	0.129783	yes	up	0.1425	0.39
gene-LOC123278742	LOC123278742	zinc finger protein 709-like, transcript variant X1	0.383	-1.38333	0.00123577	0.0219348	yes	down	2.2425	0.79
gene-LOC123280053	LOC123280053	collagen alpha-2(I) chain-like	0.373	-1.42212	0.011161	0.0930451	yes	down	0.2025	0.0925
gene-LOC123280641	LOC123280641	SLAM family member 5-like	1.947	0.961411	0.0028704	0.0390415	yes	up	0.3425	0.795
gene-LOC123280814	LOC123280814	protein S100-A8-like	11.838	3.5653	0.0100039	0.0868402	yes	up	3.765	45.2225
gene-LOC123281039	LOC123281039	myeloid cell surface antigen CD33-like, transcript variant X1	0.28	-1.83826	0.00985534	0.0862478	yes	down	0.435	0.155
gene-LOC123281512	LOC123281512	translation initiation factor IF-2-like	0.307	-1.70491	2.54802e-06	0.000227581	yes	down	26.9575	9.915
gene-LOC123281513	LOC123281513	acidic proline-rich protein PRP33-like	0.23	-2.12083	1.03395e-07	1.57201e-05	yes	down	5.5	1.51
gene-LOC123281568	LOC123281568	translation initiation factor IF-2-like	0.042	-4.58241	0.00406088	1	yes	down	0.1375	0.005
gene-LOC123281573	LOC123281573	translation initiation factor IF-2-like	0.601	-0.733639	0.0170153	0.119841	yes	down	3.6975	2.665
gene-LOC123282223	LOC123282223	transport and Golgi organization protein 1 homolog, transcript variant X1	3.613	1.85301	0.00730198	0.0713745	yes	up	0.9725	4.2475
gene-LOC123282854	LOC123282854	uncharacterized LOC123282854	2.944	1.55768	0.0146965	0.11041	yes	up	0.0475	0.175
gene-LOC123283003	LOC123283003	uncharacterized LOC123283003	2.63	1.39495	0.0195612	0.130148	yes	up	0.2075	0.645
gene-LOC123283896	LOC123283896	serine/threonine-protein phosphatase 2A regulatory subunit B'' subunit beta-like, transcript variant X1	0.388	-1.36436	0.0157283	0.114575	yes	down	4.43	1.775
gene-LOC123283897	LOC123283897	serine/threonine-protein phosphatase 2A regulatory subunit B'' subunit beta-like, transcript variant X1	0.639	-0.646656	0.0432426	0.207559	yes	down	17.6675	13.1175
gene-LOC123283904	LOC123283904	disks large-associated protein 5-like	0.499	-1.00187	0.0321261	0.175374	yes	down	29.2275	17.8275
gene-LOC123284254	LOC123284254	translation initiation factor IF-2-like, transcript variant X1	0.023	-5.43061	2.01012e-08	3.76432e-06	yes	down	0.9175	0.025
gene-LOC123284636	LOC123284636	ubiquitin carboxyl-terminal hydrolase 25-like, transcript variant X1	0.426	-1.23025	0.0416137	0.203121	yes	down	2.6625	1.295
gene-LOC123285308	LOC123285308	transmembrane protein 177-like, transcript variant X1	0.161	-2.63418	1.32955e-09	4.00324e-07	yes	down	1.9125	0.3775
gene-LOC123285330	LOC123285330	transmembrane protein 177-like, transcript variant X1	0.273	-1.87412	0.00639472	0.0652041	yes	down	1.7925	0.565
gene-LOC123285596	LOC123285596	ral guanine nucleotide dissociation stimulator-like, transcript variant X1	0.266	-1.90997	0.0240716	0.147557	yes	down	1.125	0.335
gene-LOC123285598	LOC123285598	uncharacterized LOC123285598	0.26	-1.94477	0.0121899	0.0981286	yes	down	0.365	0.115
gene-LOC123285599	LOC123285599	ral guanine nucleotide dissociation stimulator-like, transcript variant X1	0.255	-1.96997	0.0119267	0.0970573	yes	down	8.5725	2.475
gene-LOC123285602	LOC123285602	ral guanine nucleotide dissociation stimulator-like	0.278	-1.84747	0.00628315	0.0648242	yes	down	6.6975	1.795
gene-LOC123285609	LOC123285609	ral guanine nucleotide dissociation stimulator-like	0.255	-1.9718	0.029595	0.167204	yes	down	1.3175	0.395
gene-LOC123286148	LOC123286148	ral guanine nucleotide dissociation stimulator-like	0.207	-2.27218	1.38291e-06	0.000142523	yes	down	6.235	1.5575
gene-LOC123287072	LOC123287072	uncharacterized LOC123287072	0.217	-2.20627	0.0311714	0.172618	yes	down	0.0875	0.0225
gene-LOC123287416	LOC123287416	uncharacterized LOC123287416	0.085	-3.55073	0.0133919	1	yes	down	0.48	0.0475
gene-LOC123287788	LOC123287788	immunoglobulin lambda-like polypeptide 1	9.63	3.2676	0.00270902	0.0375669	yes	up	17.08	207.748
gene-LOC123287929	LOC123287929	T-cell surface glycoprotein CD8 alpha chain-like	11.373	3.50758	0.00813166	0.0764665	yes	up	4.64	64.97
gene-LOC123288800	LOC123288800	protein transport protein SEC31-like	0.242	-2.04768	1.67933e-13	1.17217e-10	yes	down	17.11	4.85
gene-LOC123289075	LOC123289075	protein Wnt-9a-like	2.279	1.18825	0.000162657	0.00574047	yes	up	1.355	3.335
gene-LOC123289196	LOC123289196	uncharacterized LOC123289196	1.827	0.869384	0.0239856	0.14727	yes	up	0.1975	0.43
gene-LOC123289738	LOC123289738	uncharacterized LOC123289738	2.458	1.29772	0.00165902	0.0268167	yes	up	0.1675	0.5125
gene-LPAR4	LPAR4	lysophosphatidic acid receptor 4	7.071	2.82201	0.0277953	1	yes	up	0.03	0.26
gene-LPAR6	LPAR6	lysophosphatidic acid receptor 6	3.227	1.69037	0.0160724	0.116091	yes	up	0.13	0.5075
gene-LRP1	LRP1	LDL receptor related protein 1, transcript variant X1	1.726	0.787516	0.00529063	0.0581552	yes	up	15.735	32.8925
gene-LRRC3	LRRC3	leucine rich repeat containing 3	2.168	1.11664	0.0109191	0.0918867	yes	up	0.455	1.2
gene-LRRC32	LRRC32	leucine rich repeat containing 32	1.806	0.8529	0.0225903	0.141938	yes	up	2.515	5.6425
gene-LRRN2	LRRN2	leucine rich repeat neuronal 2, transcript variant X1	0.467	-1.09724	1.18556e-05	0.000731144	yes	down	4.6625	2.7
gene-LRRN4CL	LRRN4CL	LRRN4 C-terminal like, transcript variant X1	3.622	1.85674	1.8275e-06	0.000179892	yes	up	2.5825	11.495
gene-LRSAM1	LRSAM1	leucine rich repeat and sterile alpha motif containing 1, transcript variant X1	0.627	-0.674195	0.00312066	0.0413125	yes	down	7.4375	5.565
gene-LRWD1	LRWD1	leucine rich repeats and WD repeat domain containing 1, transcript variant X1	0.66	-0.599416	0.0164757	0.11762	yes	down	12.93	10.0925
gene-LSM4	LSM4	LSM4 homolog, U6 small nuclear RNA and mRNA degradation associated, transcript variant X1	0.598	-0.742215	0.000563982	0.0128304	yes	down	74.7825	56.165
gene-LSM7	LSM7	LSM7 homolog, U6 small nuclear RNA and mRNA degradation associated	0.613	-0.705394	0.000489582	0.0116739	yes	down	75.1375	54.435
gene-LSMEM2	LSMEM2	leucine rich single-pass membrane protein 2	0.345	-1.53547	6.47458e-09	1.46211e-06	yes	down	20.155	8.04
gene-LSP1	LSP1	lymphocyte specific protein 1, transcript variant X1	1.655	0.726403	0.0237383	0.146454	yes	up	44.0175	87.97
gene-LTF	LTF	lactotransferrin	12.753	3.67275	0.028201	0.162235	yes	up	0.3975	6.7
gene-LUM	LUM	lumican	1.683	0.750997	0.00522513	0.0576416	yes	up	19.57	38.725
gene-LUZP1	LUZP1	leucine zipper protein 1, transcript variant X8	1.941	0.956826	0.0134347	0.103984	yes	up	1.685	3.95
gene-LYN	LYN	LYN proto-oncogene, Src family tyrosine kinase, transcript variant X1	1.639	0.712914	0.00326179	0.0426281	yes	up	2.1075	4.105
gene-LYPD6B	LYPD6B	LY6/PLAUR domain containing 6B, transcript variant X14	0.201	-2.31306	6.9545e-07	8.15217e-05	yes	down	2.9325	0.7375
gene-LYRM9	LYRM9	LYR motif containing 9, transcript variant X1	0.617	-0.697282	0.00675084	0.0674745	yes	down	6.155	4.5525
gene-LYZ	LYZ	lysozyme	1.615	0.691701	0.0436334	0.20858	yes	up	9.67	18.55
gene-LZTS1	LZTS1	leucine zipper tumor suppressor 1, transcript variant X4	0.537	-0.895774	0.000770988	0.0159345	yes	down	5.6575	4.3175
gene-MAF	MAF	MAF bZIP transcription factor	2.219	1.15017	0.00485214	0.0548296	yes	up	9.94	24.0425
gene-MAFA	MAFA	MAF bZIP transcription factor A	1.702	0.767163	0.00412213	0.049499	yes	up	7.5675	15.7775
gene-MAFF	MAFF	MAF bZIP transcription factor F	2.147	1.10232	0.000479789	0.0115461	yes	up	8.525	22.07
gene-MAGEL2	MAGEL2	MAGE family member L2	2.222	1.15205	0.00111853	0.0205356	yes	up	0.5425	1.465
gene-MAGI1	MAGI1	membrane associated guanylate kinase, WW and PDZ domain containing 1, transcript variant X1	1.518	0.602582	0.0387506	0.194908	yes	up	0.6175	1.1025
gene-MAGIX	MAGIX	MAGI family member, X-linked, transcript variant X1	0.56	-0.836378	0.00850645	0.0786898	yes	down	13.735	8.985
gene-MALL	MALL	mal, T cell differentiation protein like, transcript variant X1	1.64	0.713845	0.0452744	0.21274	yes	up	10.955	21.675
gene-MAMDC2	MAMDC2	MAM domain containing 2, transcript variant X1	2.734	1.45127	5.85061e-06	0.000429866	yes	up	0.5525	1.815
gene-MAN2B1	MAN2B1	mannosidase alpha class 2B member 1, transcript variant X1	1.648	0.721069	0.021426	0.137377	yes	up	32.8275	65.87
gene-MAP1A	MAP1A	microtubule associated protein 1A, transcript variant X1	2.594	1.37543	0.00403137	0.0488601	yes	up	2.2	6.9625
gene-MAP1B	MAP1B	microtubule associated protein 1B, transcript variant X1	2.268	1.18137	0.000347251	0.0094314	yes	up	1.4475	3.945
gene-MAP3K10	MAP3K10	mitogen-activated protein kinase kinase kinase 10	0.622	-0.68462	0.0080523	0.0760355	yes	down	21.0775	15.6525
gene-MAP6	MAP6	microtubule associated protein 6	3.198	1.67699	0.000236439	0.00738672	yes	up	0.3975	1.475
gene-MAP7D2	MAP7D2	MAP7 domain containing 2, transcript variant X1	7.436	2.8945	0.00431895	0.0510583	yes	up	0.025	0.2175
gene-MAPK12	MAPK12	mitogen-activated protein kinase 12, transcript variant X1	0.616	-0.6986	0.00158941	0.0261157	yes	down	115.84	84.9175
gene-MAPK8IP1	MAPK8IP1	mitogen-activated protein kinase 8 interacting protein 1, transcript variant X3	0.613	-0.706224	0.0465986	0.216511	yes	down	2.175	1.61
gene-MAPT	MAPT	microtubule associated protein tau, transcript variant X16	0.578	-0.790743	0.000321848	0.00897512	yes	down	21.825	14.8325
gene-MARCKSL1	MARCKSL1	MARCKS like 1	1.577	0.657217	0.0432641	0.207559	yes	up	6.6275	12.695
gene-MARVELD1	MARVELD1	MARVEL domain containing 1	1.624	0.699387	0.031515	0.173768	yes	up	11.3625	22.3275
gene-MAST2	MAST2	microtubule associated serine/threonine kinase 2, transcript variant X1	0.481	-1.05693	2.20807e-06	0.000208019	yes	down	55.01	31.3725
gene-MAVS	MAVS	mitochondrial antiviral signaling protein, transcript variant X2	0.649	-0.623341	0.00358961	0.0454053	yes	down	53.055	41.9
gene-MB	MB	myoglobin	0.554	-0.851265	0.000883847	0.0176106	yes	down	26519	17389.1
gene-MBD2	MBD2	methyl-CpG binding domain protein 2	1.602	0.679914	0.0077605	0.0740648	yes	up	6.55	12.9225
gene-MBD3	MBD3	methyl-CpG binding domain protein 3, transcript variant X1	0.533	-0.908875	1.98425e-05	0.00110801	yes	down	54.7175	34.6625
gene-MCAM	MCAM	melanoma cell adhesion molecule, transcript variant X1	2.043	1.03067	0.00192507	0.0295909	yes	up	18.2325	45.9125
gene-MCAT	MCAT	malonyl-CoA-acyl carrier protein transacylase	0.63	-0.66617	0.0358935	0.186084	yes	down	11.385	8.425
gene-MCC	MCC	MCC regulator of WNT signaling pathway, transcript variant X1	1.839	0.879296	0.00502926	0.0561668	yes	up	0.755	1.675
gene-MCRIP2	MCRIP2	MAPK regulated corepressor interacting protein 2, transcript variant X1	0.648	-0.625064	0.0142361	0.107849	yes	down	227.345	175.333
gene-MCTP1	MCTP1	multiple C2 and transmembrane domain containing 1, transcript variant X1	3.464	1.79246	0.0290017	0.164761	yes	up	0.055	0.1975
gene-MCTS1	MCTS1	MCTS1 re-initiation and release factor, transcript variant X1	0.518	-0.94979	0.0021224	0.0315164	yes	down	7.08	4.375
gene-MDK	MDK	midkine, transcript variant X1	0.611	-0.711394	0.0181328	0.123754	yes	down	13.04	9.6375
gene-MECR	MECR	mitochondrial trans-2-enoyl-CoA reductase	0.656	-0.60907	0.00506588	0.0564525	yes	down	33.865	26.3825
gene-MED10	MED10	mediator complex subunit 10	0.623	-0.682957	0.00286139	0.0389745	yes	down	10.855	8.06
gene-MEDAG	MEDAG	mesenteric estrogen dependent adipogenesis	3.172	1.66555	4.19525e-06	0.000333794	yes	up	1.8775	6.81
gene-MEOX1	MEOX1	mesenchyme homeobox 1, transcript variant X1	2.453	1.29442	0.00328799	0.0428247	yes	up	3.7725	11.2375
gene-METAP1D	METAP1D	methionyl aminopeptidase type 1D, mitochondrial, transcript variant X1	0.453	-1.14094	0.00301372	0.0403828	yes	down	14.56	7.965
gene-METTL22	METTL22	methyltransferase 22, Kin17 lysine, transcript variant X5	0.404	-1.30751	9.76411e-07	0.000107869	yes	down	39.62	18.8875
gene-METTL27	METTL27	methyltransferase like 27	0.249	-2.00327	8.02799e-05	0.00334086	yes	down	0.955	0.285
gene-MFAP2	MFAP2	microfibril associated protein 2, transcript variant X1	2.691	1.42806	0.00101983	0.0191918	yes	up	18.27	60.5475
gene-MFAP5	MFAP5	microfibril associated protein 5, transcript variant X1	1.696	0.761745	0.00915717	0.0820023	yes	up	21.6675	43.2725
gene-MFSD10	MFSD10	major facilitator superfamily domain containing 10, transcript variant X3	1.547	0.629469	0.0283843	0.162693	yes	up	3.57	6.55
gene-MFSD4B	MFSD4B	major facilitator superfamily domain containing 4B	2.563	1.35805	0.0205102	0.134137	yes	up	0.135	0.4175
gene-MGAT5	MGAT5	alpha-1,6-mannosylglycoprotein 6-beta-N-acetylglucosaminyltransferase, transcript variant X1	1.776	0.829034	0.00391746	0.0478572	yes	up	0.6625	1.46
gene-MIB2	MIB2	MIB E3 ubiquitin protein ligase 2, transcript variant X1	0.535	-0.90233	0.000254943	0.00770652	yes	down	50.0325	31.7125
gene-MICAL1	MICAL1	microtubule associated monooxygenase, calponin and LIM domain containing 1, transcript variant X4	1.55	0.631927	0.0317925	0.174609	yes	up	2.9775	5.63
gene-MICOS13	MICOS13	mitochondrial contact site and cristae organizing system subunit 13	0.627	-0.673149	0.0260067	0.155091	yes	down	183.403	137.42
gene-MID1	MID1	midline 1, transcript variant X3	2.048	1.03442	0.006462	0.0655521	yes	up	0.2625	0.6425
gene-MIEF2	MIEF2	mitochondrial elongation factor 2, transcript variant X2	0.644	-0.635392	0.00515813	0.0571488	yes	down	39.4275	29.555
gene-MIGA2	MIGA2	mitoguardin 2, transcript variant X2	0.664	-0.591829	0.0417133	0.203349	yes	down	11.36	9.0875
gene-MKI67	MKI67	marker of proliferation Ki-67, transcript variant X1	3.364	1.75027	0.0003731	0.00982731	yes	up	0.055	0.2225
gene-MLH1	MLH1	mutL homolog 1, transcript variant X1	0.622	-0.685585	0.0112172	0.093361	yes	down	4.3525	3.2
gene-MLNR	MLNR	motilin receptor	17.777	4.15197	0.023471	1	yes	up	0.0025	0.11
gene-MLPH	MLPH	melanophilin, transcript variant X3	2.915	1.54345	0.00683808	0.0681412	yes	up	0.1075	0.385
gene-MLXIPL	MLXIPL	MLX interacting protein like, transcript variant X1	0.487	-1.03667	0.000236921	0.00738672	yes	down	6.89	3.9725
gene-MLYCD	MLYCD	malonyl-CoA decarboxylase	0.417	-1.26138	0.000121639	0.00472882	yes	down	34.01	16.8625
gene-MMAB	MMAB	metabolism of cobalamin associated B	0.354	-1.49756	7.35208e-06	0.000508552	yes	down	14.6175	6.025
gene-MMP14	MMP14	matrix metallopeptidase 14	2.519	1.33295	4.55291e-06	0.000351329	yes	up	5.7025	17.425
gene-MMP15	MMP15	matrix metallopeptidase 15, transcript variant X1	0.639	-0.646838	0.0119924	0.0974369	yes	down	50.96	39.0975
gene-MMP19	MMP19	matrix metallopeptidase 19	2.228	1.15569	0.00663328	0.0667064	yes	up	1.735	4.8225
gene-MMP2	MMP2	matrix metallopeptidase 2	2.243	1.16569	0.000142618	0.00525189	yes	up	77.785	211.023
gene-MMP24	MMP24	matrix metallopeptidase 24	0.325	-1.61939	2.10149e-06	0.000201691	yes	down	1.67	0.66
gene-MMP24OS	MMP24OS	MMP24 opposite strand, transcript variant X2	0.347	-1.52799	0.000189616	0.00626182	yes	down	27.51	11.815
gene-MN1	MN1	MN1 proto-oncogene, transcriptional regulator	0.524	-0.932436	0.00580763	0.0614201	yes	down	26.6125	16.4025
gene-MPC2	MPC2	mitochondrial pyruvate carrier 2	0.633	-0.658762	0.00957563	0.0846049	yes	down	115.22	86.205
gene-MPHOSPH6	MPHOSPH6	M-phase phosphoprotein 6	0.527	-0.92302	0.000154916	0.00557116	yes	down	10.97	6.8975
gene-MPI	MPI	mannose phosphate isomerase, transcript variant X1	0.448	-1.15866	9.13633e-06	0.000589486	yes	down	54.775	29.27
gene-MPND	MPND	MPN domain containing	0.47	-1.08913	6.31034e-05	0.00277655	yes	down	29.5075	16.2375
gene-MPPED2	MPPED2	metallophosphoesterase domain containing 2, transcript variant X1	0.439	-1.1886	0.00637038	0.0650856	yes	down	1.81	0.9575
gene-MPV17	MPV17	mitochondrial inner membrane protein MPV17, transcript variant X1	0.489	-1.03284	0.000129771	0.00488417	yes	down	8.3825	4.5075
gene-MPZ	MPZ	myelin protein zero	0.138	-2.85341	0.00155242	0.0256058	yes	down	32.665	5.4775
gene-MPZL1	MPZL1	myelin protein zero like 1, transcript variant X1	1.794	0.843442	0.0059701	0.0627065	yes	up	6.8025	14.5925
gene-MRAS	MRAS	muscle RAS oncogene homolog, transcript variant X4	1.517	0.600776	0.0418906	0.203875	yes	up	6.685	11.615
gene-MRC2	MRC2	mannose receptor C type 2, transcript variant X1	1.87	0.903197	0.0120114	0.0974552	yes	up	10.81	24.55
gene-MRGPRF	MRGPRF	MAS related GPR family member F, transcript variant X3	1.771	0.82431	0.0285459	0.163194	yes	up	6.385	13.8025
gene-MRM1	MRM1	mitochondrial rRNA methyltransferase 1	0.564	-0.826003	0.013698	0.105226	yes	down	6.06	3.7375
gene-MRPL1	MRPL1	mitochondrial ribosomal protein L1, transcript variant X1	0.559	-0.83977	0.00847638	0.0784589	yes	down	2.55	1.5275
gene-MRPL11	MRPL11	mitochondrial ribosomal protein L11, transcript variant X3	0.656	-0.609071	0.00336005	0.0433952	yes	down	61.345	47.8325
gene-MRPL14	MRPL14	mitochondrial ribosomal protein L14, transcript variant X1	0.644	-0.634495	0.00245662	0.0348005	yes	down	112.915	86.7875
gene-MRPL17	MRPL17	mitochondrial ribosomal protein L17	0.662	-0.594444	0.00309471	0.0410827	yes	down	69.8225	55.5525
gene-MRPL23	MRPL23	mitochondrial ribosomal protein L23	0.617	-0.696118	0.00785758	0.0745742	yes	down	53.9725	38.5875
gene-MRPL28	MRPL28	mitochondrial ribosomal protein L28	0.582	-0.781321	0.00242578	0.0344911	yes	down	75.635	51.795
gene-MRPL33	MRPL33	mitochondrial ribosomal protein L33	0.53	-0.915464	0.000209826	0.00679766	yes	down	32.2	19.2925
gene-MRPL4	MRPL4	mitochondrial ribosomal protein L4	0.617	-0.697505	0.00483414	0.0547793	yes	down	97.8425	71.97
gene-MRPL45	MRPL45	mitochondrial ribosomal protein L45, transcript variant X1	0.623	-0.683732	0.000113505	0.0045155	yes	down	37.1975	27.385
gene-MRPL48	MRPL48	mitochondrial ribosomal protein L48	0.657	-0.606819	0.0060309	0.0629575	yes	down	61.8275	48.265
gene-MRPL54	MRPL54	mitochondrial ribosomal protein L54	0.553	-0.85475	0.000557678	0.0127436	yes	down	78.08	51.21
gene-MRPS11	MRPS11	mitochondrial ribosomal protein S11	0.645	-0.632726	0.00329719	0.0428356	yes	down	115.315	88.05
gene-MRPS18A	MRPS18A	mitochondrial ribosomal protein S18A, transcript variant X1	0.586	-0.772027	0.00112258	0.0205709	yes	down	134.805	94.33
gene-MRPS6	MRPS6	mitochondrial ribosomal protein S6, transcript variant X1	0.242	-2.04774	9.92852e-10	3.35952e-07	yes	down	67.2	19.5
gene-MRPS7	MRPS7	mitochondrial ribosomal protein S7	0.611	-0.711598	0.000439251	0.0110395	yes	down	82.7	59.585
gene-MRPS9	MRPS9	mitochondrial ribosomal protein S9	0.601	-0.734576	0.00105059	0.0196502	yes	down	13.435	9.6175
gene-MTCH1	MTCH1	mitochondrial carrier 1, transcript variant X1	0.645	-0.632032	0.0092754	0.0825735	yes	down	222.835	173.238
gene-MTERF2	MTERF2	mitochondrial transcription termination factor 2, transcript variant X1	0.596	-0.746075	0.0155835	0.114477	yes	down	7.235	5.045
gene-MTERF3	MTERF3	mitochondrial transcription termination factor 3, transcript variant X1	0.639	-0.646572	0.0156632	0.114509	yes	down	11.9025	9.17
gene-MTFP1	MTFP1	mitochondrial fission process 1, transcript variant X1	0.351	-1.51224	0.000170312	0.00590152	yes	down	37.54	16.1575
gene-MTHFR	MTHFR	methylenetetrahydrofolate reductase, transcript variant X1	0.595	-0.749826	0.00427677	0.050792	yes	down	6.33	4.71
gene-MTLN	MTLN	mitoregulin	0.651	-0.618782	0.00575222	0.0610789	yes	down	601.895	468.23
gene-MTMR12	MTMR12	myotubularin related protein 12	2.053	1.03782	0.00184717	0.0288851	yes	up	0.7	1.73
gene-MTSS2	MTSS2	MTSS I-BAR domain containing 2, transcript variant X1	0.507	-0.97955	0.000905946	0.0179292	yes	down	33.9475	20.2775
gene-MUSTN1	MUSTN1	musculoskeletal, embryonic nuclear protein 1	0.615	-0.702164	0.0464809	0.216392	yes	down	712.428	503.502
gene-MVB12B	MVB12B	multivesicular body subunit 12B, transcript variant X1	0.552	-0.858512	0.00212832	0.0315164	yes	down	17.395	11.7225
gene-MVD	MVD	mevalonate diphosphate decarboxylase, transcript variant X1	0.634	-0.657344	0.000981991	0.0187071	yes	down	40.18	30.7675
gene-MXD1	MXD1	MAX dimerization protein 1, transcript variant X1	1.978	0.984122	0.00221782	0.0324913	yes	up	1.19	2.7775
gene-MYADM	MYADM	myeloid associated differentiation marker, transcript variant X1	1.585	0.66405	0.0424873	0.205145	yes	up	56.14	108.582
gene-MYADML2	MYADML2	myeloid associated differentiation marker like 2	0.665	-0.588459	0.0394797	0.197027	yes	down	47.0625	36.6375
gene-MYBL2	MYBL2	MYB proto-oncogene like 2	2.01	1.0075	0.0426201	0.205341	yes	up	0.25	0.61
gene-MYBPC1	MYBPC1	myosin binding protein C1, transcript variant X1	0.628	-0.670539	0.0204909	0.134068	yes	down	1930.89	1361.57
gene-MYCT1	MYCT1	MYC target 1	1.624	0.699469	0.0201585	0.132628	yes	up	1.5575	2.97
gene-MYH14	MYH14	myosin heavy chain 14	0.418	-1.25871	1.42795e-05	0.000849909	yes	down	61.435	30.3225
gene-MYL2	MYL2	myosin light chain 2	0.147	-2.76788	8.12134e-16	1.03926e-12	yes	down	35288.7	6126.78
gene-MYL3	MYL3	myosin light chain 3	0.239	-2.06199	1.05012e-09	3.35952e-07	yes	down	10920.6	3111.43
gene-MYL6B	MYL6B	myosin light chain 6B	0.055	-4.18922	0.000122939	0.0047553	yes	down	2026.02	113.433
gene-MYLK3	MYLK3	myosin light chain kinase 3, transcript variant X1	0.424	-1.23738	0.00636849	0.0650856	yes	down	31.0625	16.42
gene-MYLPF	MYLPF	myosin light chain, phosphorylatable, fast skeletal muscle	2.184	1.12676	0.00461797	0.0529601	yes	up	10731.4	27414.9
gene-MYO15A	MYO15A	myosin XVA	0.262	-1.93121	0.00549239	0.0598351	yes	down	0.49	0.135
gene-MYO1B	MYO1B	myosin IB, transcript variant X4	1.515	0.599304	0.0106578	0.0902982	yes	up	4.7025	8.565
gene-MYO1E	MYO1E	myosin IE	2.021	1.01535	0.00650755	0.0657002	yes	up	3.0075	7.235
gene-MYO5B	MYO5B	myosin VB, transcript variant X1	0.052	-4.25844	0.000388674	0.0101161	yes	down	0.6825	0.0175
gene-MYOF	MYOF	myoferlin, transcript variant X1	2.218	1.14933	0.00810834	0.0762939	yes	up	1.255	3.4575
gene-MYOM3	MYOM3	myomesin 3	0.183	-2.45001	1.48522e-08	2.85087e-06	yes	down	162.072	34.6625
gene-MZT2B	MZT2B	mitotic spindle organizing protein 2B, transcript variant X4	0.621	-0.687893	0.00209	0.0312307	yes	down	146.26	110.95
gene-N4BP3	N4BP3	NEDD4 binding protein 3	2.934	1.55264	5.01758e-05	0.00232779	yes	up	0.7275	2.5975
gene-NAA38	NAA38	N-alpha-acetyltransferase 38, NatC auxiliary subunit, transcript variant X1	0.595	-0.747837	0.00121238	0.021648	yes	down	40.975	28.695
gene-NAAA	NAAA	N-acylethanolamine acid amidase, transcript variant X2	1.87	0.903319	0.00273443	0.0378288	yes	up	2.1175	4.8325
gene-NAALADL1	NAALADL1	N-acetylated alpha-linked acidic dipeptidase like 1, transcript variant X1	1.808	0.854608	0.022092	0.139868	yes	up	1.6325	3.4575
gene-NAB2	NAB2	NGFI-A binding protein 2, transcript variant X1	1.931	0.949536	0.00748478	0.0724591	yes	up	4.25	9.9475
gene-NALF2	NALF2	NALCN channel auxiliary factor 2	0.628	-0.670626	0.0224917	0.141434	yes	down	3.02	2.2925
gene-NARS2	NARS2	asparaginyl-tRNA synthetase 2, mitochondrial, transcript variant X1	0.643	-0.637734	0.0226039	0.141965	yes	down	2.315	1.7275
gene-NAT14	NAT14	N-acetyltransferase 14 (putative), transcript variant X3	0.666	-0.586408	0.0172214	0.120644	yes	down	35.2825	27.39
gene-NAT8L	NAT8L	N-acetyltransferase 8 like	0.205	-2.28624	0.00661095	0.066569	yes	down	0.585	0.1425
gene-NAT9	NAT9	N-acetyltransferase 9 (putative), transcript variant X7	0.514	-0.959957	0.0170521	0.119841	yes	down	3.225	1.9325
gene-NBEA	NBEA	neurobeachin	1.556	0.637754	0.0303183	0.169853	yes	up	0.3075	0.5675
gene-NCAM1	NCAM1	neural cell adhesion molecule 1, transcript variant X1	2.78	1.47505	3.26854e-06	0.000271307	yes	up	2.67	8.8
gene-NCF4	NCF4	neutrophil cytosolic factor 4	2.145	1.10123	0.0196202	0.130484	yes	up	0.875	1.93
gene-NCKAP1L	NCKAP1L	NCK associated protein 1 like, transcript variant X1	1.816	0.861098	0.0140336	0.107107	yes	up	1.14	2.42
gene-NCKAP5L	NCKAP5L	NCK associated protein 5 like, transcript variant X1	2.048	1.03445	0.00405372	0.0489763	yes	up	3.6025	8.63
gene-NDUFA1	NDUFA1	NADH:ubiquinone oxidoreductase subunit A1	0.606	-0.721991	0.000486654	0.0116403	yes	down	399.228	297.048
gene-NDUFB11	NDUFB11	NADH:ubiquinone oxidoreductase subunit B11	0.663	-0.592776	0.00847491	0.0784589	yes	down	359.478	283.05
gene-NDUFV3	NDUFV3	NADH:ubiquinone oxidoreductase subunit V3, transcript variant X1	0.615	-0.700343	0.00167377	0.0269135	yes	down	785.16	552.59
gene-NECTIN3	NECTIN3	nectin cell adhesion molecule 3	2.478	1.30932	0.024987	0.151063	yes	up	0.375	1.135
gene-NEDD4L	NEDD4L	NEDD4 like E3 ubiquitin protein ligase, transcript variant X2	2.121	1.08453	0.000656115	0.0141787	yes	up	2.92	7.1075
gene-NEIL2	NEIL2	nei like DNA glycosylase 2, transcript variant X1	0.557	-0.844906	0.00322178	0.0422491	yes	down	1.84	1.3025
gene-NENF	NENF	neudesin neurotrophic factor	0.566	-0.821135	0.000157419	0.00563478	yes	down	134.292	90.315
gene-NEU4	NEU4	neuraminidase 4	5.591	2.48321	0.0374346	1	yes	up	0.04	0.25
gene-NFATC2	NFATC2	nuclear factor of activated T cells 2, transcript variant X1	1.828	0.869961	0.038017	0.19251	yes	up	0.985	2.2675
gene-NFE2	NFE2	nuclear factor, erythroid 2, transcript variant X2	0.154	-2.69611	5.35591e-06	0.000398736	yes	down	0.9	0.1675
gene-NFIA	NFIA	nuclear factor I A, transcript variant X1	1.603	0.680695	0.00967599	0.0852464	yes	up	3.075	6.195
gene-NGEF	NGEF	neuronal guanine nucleotide exchange factor, transcript variant X1	3.932	1.97514	0.0177777	0.122883	yes	up	0.1675	0.805
gene-NIT1	NIT1	nitrilase 1, transcript variant X2	0.532	-0.909629	0.00376877	0.0467474	yes	down	9.4625	5.875
gene-NKPD1	NKPD1	NTPase KAP family P-loop domain containing 1, transcript variant X1	0.341	-1.55335	0.0344526	0.181743	yes	down	0.0925	0.04
gene-NLGN2	NLGN2	neuroligin 2	1.584	0.663481	0.0447951	0.211458	yes	up	1.7325	3.35
gene-NLN	NLN	neurolysin, transcript variant X1	0.601	-0.734528	0.0363614	0.187812	yes	down	11.8775	8.6
gene-NLRP3	NLRP3	NLR family pyrin domain containing 3	1.72	0.782527	0.033483	0.178654	yes	up	0.5825	0.9775
gene-NMRK2	NMRK2	nicotinamide riboside kinase 2	0.243	-2.03957	1.30489e-06	0.000136312	yes	down	362.58	75.1075
gene-NOL12	NOL12	nucleolar protein 12	0.629	-0.667751	0.00377628	0.0467649	yes	down	7.3425	5.475
gene-NOL4L	NOL4L	nucleolar protein 4 like, transcript variant X1	2.389	1.2567	0.000808697	0.0164918	yes	up	1.0775	3.155
gene-NR4A1	NR4A1	nuclear receptor subfamily 4 group A member 1, transcript variant X4	2.378	1.2499	0.0115664	0.0951334	yes	up	129.018	363.375
gene-NR4A2	NR4A2	nuclear receptor subfamily 4 group A member 2, transcript variant X1	5.8	2.53602	0.000398893	0.0103295	yes	up	3.5275	23.8525
gene-NRG2	NRG2	neuregulin 2, transcript variant X1	0.108	-3.20599	0.0365736	1	yes	down	0.0725	0.01
gene-NRG4	NRG4	neuregulin 4, transcript variant X7	0.594	-0.751569	0.032314	0.175962	yes	down	2.085	1.3775
gene-NRK	NRK	Nik related kinase	3.335	1.73755	0.0186783	0.126354	yes	up	0.03	0.115
gene-NSUN3	NSUN3	NOP2/Sun RNA methyltransferase 3, transcript variant X1	1.728	0.789424	0.00886543	0.0803172	yes	up	2.1825	4.9375
gene-NT5DC2	NT5DC2	5'-nucleotidase domain containing 2	0.625	-0.678162	0.0409664	0.201113	yes	down	9.34	7.3
gene-NT5DC3	NT5DC3	5'-nucleotidase domain containing 3	0.626	-0.674944	0.00242431	0.0344911	yes	down	9.09	7.0925
gene-NT5E	NT5E	5'-nucleotidase ecto	1.835	0.876152	0.00444741	0.0518216	yes	up	4.5125	9.8325
gene-NTF4	NTF4	neurotrophin 4	0.473	-1.07969	0.000356156	0.00956141	yes	down	8.465	5.0825
gene-NTN1	NTN1	netrin 1, transcript variant X1	1.577	0.657256	0.00382582	0.0470371	yes	up	3.7375	7.01
gene-NTNG1	NTNG1	netrin G1, transcript variant X6	2.143	1.0995	0.0465772	0.216511	yes	up	0.125	0.3075
gene-NTNG2	NTNG2	netrin G2	2.726	1.4468	0.0117678	0.0963769	yes	up	0.1875	0.6225
gene-NTRK2	NTRK2	neurotrophic receptor tyrosine kinase 2, transcript variant X1	2.507	1.32573	4.18146e-05	0.00202557	yes	up	1.725	5.155
gene-NUAK2	NUAK2	NUAK family kinase 2, transcript variant X1	1.822	0.865689	0.00391256	0.0478572	yes	up	1.0925	2.3675
gene-NUDT1	NUDT1	nudix hydrolase 1, transcript variant X1	0.626	-0.676812	0.0251463	0.151549	yes	down	8.0675	5.8625
gene-NUDT13	NUDT13	nudix hydrolase 13, transcript variant X2	0.498	-1.00479	0.000334569	0.00920725	yes	down	12.6175	6.9875
gene-NUDT16L1	NUDT16L1	nudix hydrolase 16 like 1, transcript variant X1	0.447	-1.16177	0.00298214	0.0400295	yes	down	6.015	3.2275
gene-NUMBL	NUMBL	NUMB like endocytic adaptor protein	1.988	0.991482	0.0388622	0.195214	yes	up	1.0975	2.69
gene-NUP155	NUP155	nucleoporin 155, transcript variant X1	1.51	0.594605	0.031787	0.174609	yes	up	1.07	1.9075
gene-OAF	OAF	out at first homolog	1.717	0.780067	0.020531	0.134159	yes	up	21.555	45.075
gene-OAZ1	OAZ1	ornithine decarboxylase antizyme 1	0.652	-0.617381	0.00415123	0.0498018	yes	down	937.715	720.97
gene-OBSCN	OBSCN	obscurin, cytoskeletal calmodulin and titin-interacting RhoGEF	0.624	-0.679398	0.0305757	0.170672	yes	down	171.678	124.995
gene-OGFOD1	OGFOD1	2-oxoglutarate and iron dependent oxygenase domain containing 1, transcript variant X1	0.634	-0.658053	0.00294648	0.0397594	yes	down	12.9075	9.8875
gene-OLFML1	OLFML1	olfactomedin like 1	2.604	1.38063	4.44603e-07	5.55067e-05	yes	up	5.275	16.56
gene-OMA1	OMA1	OMA1 zinc metallopeptidase, transcript variant X1	0.612	-0.708107	0.00737671	0.0718612	yes	down	5.5825	4.09
gene-OPLAH	OPLAH	5-oxoprolinase, ATP-hydrolysing, transcript variant X1	0.396	-1.33653	5.28063e-06	0.000395988	yes	down	15.8375	7.5075
gene-OSGIN1	OSGIN1	oxidative stress induced growth inhibitor 1, transcript variant X2	0.388	-1.36532	0.000643249	0.0139713	yes	down	2.6275	1.2175
gene-OSR1	OSR1	odd-skipped related transcription factor 1, transcript variant X1	3.865	1.9506	3.2276e-06	0.000270836	yes	up	3.625	17.1825
gene-OST4	OST4	oligosaccharyltransferase complex subunit 4, non-catalytic	0.606	-0.722183	0.000987566	0.0187242	yes	down	168.548	121.525
gene-P2RX1	P2RX1	purinergic receptor P2X 1	2.133	1.09255	0.0128877	0.101918	yes	up	0.445	1.1475
gene-P2RX5	P2RX5	purinergic receptor P2X 5, transcript variant X1	0.61	-0.713306	0.0015141	0.0251758	yes	down	12.8225	9.2
gene-P2RY1	P2RY1	purinergic receptor P2Y1, transcript variant X1	1.698	0.763854	0.0202368	0.132802	yes	up	3.9725	8.0075
gene-P2RY6	P2RY6	pyrimidinergic receptor P2Y6, transcript variant X1	2.121	1.08485	0.0106926	0.0903684	yes	up	0.21	0.5375
gene-PABPN1L	PABPN1L	PABPN1 like, cytoplasmic	0.383	-1.3856	0.00106818	0.0199307	yes	down	1.05	0.485
gene-PACRG	PACRG	parkin coregulated, transcript variant X1	0.305	-1.71132	0.000329412	0.0091473	yes	down	7.905	2.545
gene-PACS1	PACS1	phosphofurin acidic cluster sorting protein 1	0.612	-0.707467	0.000233543	0.00736405	yes	down	15.87	12.35
gene-PAIP2B	PAIP2B	poly(A) binding protein interacting protein 2B	0.535	-0.903074	0.0184317	0.125218	yes	down	25.5625	16.1575
gene-PAK4	PAK4	p21 (RAC1) activated kinase 4	0.625	-0.678721	0.00444783	0.0518216	yes	down	11.965	9.2875
gene-PALD1	PALD1	phosphatase domain containing paladin 1, transcript variant X1	2.284	1.19179	0.0016571	0.0268167	yes	up	1.73	4.8625
gene-PALM	PALM	paralemmin, transcript variant X3	1.507	0.591974	0.0384873	0.194092	yes	up	14.765	26.91
gene-PANX2	PANX2	pannexin 2, transcript variant X1	0.28	-1.83415	1.67168e-08	3.16918e-06	yes	down	5.3825	1.755
gene-PAQR7	PAQR7	progestin and adipoQ receptor family member 7, transcript variant X6	0.471	-1.08617	0.00025011	0.00765915	yes	down	14.415	8.08
gene-PAQR9	PAQR9	progestin and adipoQ receptor family member 9, transcript variant X1	0.335	-1.57576	2.83686e-06	0.000244735	yes	down	4.9175	2.0675
gene-PARD6G	PARD6G	par-6 family cell polarity regulator gamma	1.795	0.843804	0.033519	0.17876	yes	up	0.4775	1.015
gene-PARM1	PARM1	prostate androgen-regulated mucin-like protein 1	1.991	0.993631	0.00149572	0.02502	yes	up	1.125	2.73
gene-PARP14	PARP14	poly(ADP-ribose) polymerase family member 14, transcript variant X1	1.819	0.86296	0.00119202	0.0213839	yes	up	1.445	3.1
gene-PARP9	PARP9	poly(ADP-ribose) polymerase family member 9, transcript variant X1	1.533	0.616024	0.0210265	0.135722	yes	up	1.3775	2.4825
gene-PBX3	PBX3	PBX homeobox 3, transcript variant X1	2.469	1.30371	0.000447612	0.0111161	yes	up	0.3475	1.0025
gene-PCBP4	PCBP4	poly(rC) binding protein 4, transcript variant X2	0.487	-1.03743	2.69703e-06	0.000236661	yes	down	73.02	43.445
gene-PCDH12	PCDH12	protocadherin 12, transcript variant X1	1.761	0.81669	0.0133582	0.103855	yes	up	3.8925	8.4025
gene-PCSK5	PCSK5	proprotein convertase subtilisin/kexin type 5, transcript variant X3	2.189	1.13058	0.000415458	0.0105801	yes	up	0.8575	2.445
gene-PDE1B	PDE1B	phosphodiesterase 1B, transcript variant X1	1.573	0.653132	0.0321797	0.175496	yes	up	1.5	2.8075
gene-PDE3A	PDE3A	phosphodiesterase 3A	1.768	0.821981	0.0179888	0.12342	yes	up	0.2525	0.54
gene-PDE3B	PDE3B	phosphodiesterase 3B	3.01	1.5897	0.00712157	0.0699999	yes	up	0.075	0.2675
gene-PDE4A	PDE4A	phosphodiesterase 4A, transcript variant X1	0.591	-0.758899	0.00621463	0.064321	yes	down	43.6175	30.8475
gene-PDGFA	PDGFA	platelet derived growth factor subunit A, transcript variant X1	1.542	0.624467	0.0249312	0.150904	yes	up	11.1575	20.7575
gene-PDGFRA	PDGFRA	platelet derived growth factor receptor alpha, transcript variant X5	2.175	1.12095	0.000859424	0.0172289	yes	up	2.5525	6.35
gene-PDGFRB	PDGFRB	platelet derived growth factor receptor beta, transcript variant X1	1.639	0.712854	0.00619143	0.0641773	yes	up	14.845	29.7675
gene-PDGFRL	PDGFRL	platelet derived growth factor receptor like	1.972	0.980015	0.0137349	0.105457	yes	up	10.8875	26.315
gene-PDLIM7	PDLIM7	PDZ and LIM domain 7, transcript variant X1	1.754	0.810561	0.00617084	0.0640699	yes	up	464.57	952.98
gene-PDRG1	PDRG1	p53 and DNA damage regulated 1	0.552	-0.85724	1.24401e-05	0.000764121	yes	down	33.81	21.985
gene-PDZD2	PDZD2	PDZ domain containing 2	2.087	1.06132	8.56309e-06	0.000557181	yes	up	1.16	2.9025
gene-PDZK1IP1	PDZK1IP1	PDZK1 interacting protein 1	2.993	1.58145	0.000607997	0.0135114	yes	up	1.3225	4.8025
gene-PEG10	PEG10	paternally expressed 10	2.76	1.46468	0.0085353	0.0787639	yes	up	0.1375	0.4775
gene-PEX6	PEX6	peroxisomal biogenesis factor 6, transcript variant X1	0.609	-0.715738	0.00635642	0.0650856	yes	down	6.665	4.8575
gene-PFKFB2	PFKFB2	6-phosphofructo-2-kinase/fructose-2,6-biphosphatase 2, transcript variant X2	0.359	-1.47883	4.61129e-08	7.95629e-06	yes	down	22.215	9.44
gene-PFKL	PFKL	phosphofructokinase, liver type	0.373	-1.42261	0.000197524	0.00646732	yes	down	40.6525	17.91
gene-PGM1	PGM1	phosphoglucomutase 1, transcript variant X1	1.951	0.963931	0.00360445	0.045406	yes	up	619.72	1409.65
gene-PGPEP1	PGPEP1	pyroglutamyl-peptidase I, transcript variant X1	0.434	-1.20391	0.00015528	0.00557122	yes	down	15.5975	8.065
gene-PHACTR1	PHACTR1	phosphatase and actin regulator 1, transcript variant X1	0.553	-0.855676	0.00969002	0.0853211	yes	down	2.245	1.6175
gene-PHB	PHB	prohibitin	0.631	-0.664369	0.00602787	0.0629575	yes	down	129.21	97.5375
gene-PHGDH	PHGDH	phosphoglycerate dehydrogenase, transcript variant X1	2.219	1.1497	0.0145531	0.109595	yes	up	1.5775	4.03
gene-PHKG1	PHKG1	phosphorylase kinase catalytic subunit gamma 1, transcript variant X1	1.855	0.891585	0.00411999	0.049499	yes	up	83.82	187.15
gene-PHOSPHO1	PHOSPHO1	phosphoethanolamine/phosphocholine phosphatase 1, transcript variant X2	0.568	-0.815625	0.00916133	0.0820023	yes	down	167.722	113.757
gene-PI16	PI16	peptidase inhibitor 16, transcript variant X3	2.641	1.40118	0.040167	0.199098	yes	up	52.9425	177.515
gene-PID1	PID1	phosphotyrosine interaction domain containing 1, transcript variant X1	1.55	0.632604	0.00872172	0.0795534	yes	up	4.6025	8.59
gene-PIK3R5	PIK3R5	phosphoinositide-3-kinase regulatory subunit 5	2.23	1.15694	0.00339457	0.0436575	yes	up	0.32	0.85
gene-PIM3	PIM3	Pim-3 proto-oncogene, serine/threonine kinase	0.48	-1.05959	0.000255696	0.00771407	yes	down	24.525	13.9825
gene-PIP4K2C	PIP4K2C	phosphatidylinositol-5-phosphate 4-kinase type 2 gamma, transcript variant X1	0.658	-0.6037	0.0152256	0.112977	yes	down	7.34	5.785
gene-PITX1	PITX1	paired like homeodomain 1, transcript variant X2	0.008	-7.02377	2.73945e-05	0.00142749	yes	down	2.7375	0.03
gene-PITX2	PITX2	paired like homeodomain 2, transcript variant X1	0.319	-1.64863	3.55721e-09	9.25838e-07	yes	down	18.2	6.6325
gene-PKHD1L1	PKHD1L1	PKHD1 like 1	3.211	1.683	0.0134226	0.103942	yes	up	0.025	0.1
gene-PKM	PKM	pyruvate kinase M1/2, transcript variant X1	1.943	0.958304	0.0201993	0.132802	yes	up	1346.35	3084.8
gene-PKP1	PKP1	plakophilin 1, transcript variant X2	4.464	2.1582	0.000322043	0.00897512	yes	up	0.16	0.8475
gene-PLA2G12A	PLA2G12A	phospholipase A2 group XIIA, transcript variant X1	0.487	-1.03775	0.00079789	0.0163584	yes	down	7.7325	4.785
gene-PLA2G2C	PLA2G2C	phospholipase A2 group IIC, transcript variant X8	0.171	-2.54772	0.00263219	0.0368458	yes	down	0.9	0.145
gene-PLA2G4F	PLA2G4F	phospholipase A2 group IVF	0.51	-0.971908	0.0428929	0.206283	yes	down	1.57	0.9125
gene-PLA2R1	PLA2R1	phospholipase A2 receptor 1, transcript variant X1	1.995	0.996405	0.000320252	0.00895774	yes	up	0.4525	1.065
gene-PLAAT1	PLAAT1	phospholipase A and acyltransferase 1, transcript variant X1	0.607	-0.720504	0.00504796	0.0563346	yes	down	65.25	46.5825
gene-PLAAT2	PLAAT2	phospholipase A and acyltransferase 2, transcript variant X2	2.267	1.18059	0.00369984	0.0460785	yes	up	3.995	10.6625
gene-PLAAT3	PLAAT3	phospholipase A and acyltransferase 3, transcript variant X1	2.016	1.01139	4.76795e-05	0.00223221	yes	up	18.385	42.67
gene-PLAC9	PLAC9	placenta associated 9, transcript variant X1	1.805	0.851967	0.00818855	0.0768603	yes	up	26.925	59.3725
gene-PLCB1	PLCB1	phospholipase C beta 1, transcript variant X1	2.143	1.09934	0.0044153	0.0517173	yes	up	0.1625	0.46
gene-PLEKHA5	PLEKHA5	pleckstrin homology domain containing A5, transcript variant X1	1.862	0.896604	0.0131822	0.10326	yes	up	1.5475	3.315
gene-PLEKHA8	PLEKHA8	pleckstrin homology domain containing A8, transcript variant X1	0.608	-0.718261	0.0476385	0.219573	yes	down	1.165	0.875
gene-PLEKHB1	PLEKHB1	pleckstrin homology domain containing B1, transcript variant X3	0.588	-0.765765	0.0407904	0.200651	yes	down	5.775	4.1075
gene-PLEKHD1	PLEKHD1	pleckstrin homology and coiled-coil domain containing D1	0.273	-1.87242	3.20743e-05	0.00164727	yes	down	3.66	1.1975
gene-PLEKHM2	PLEKHM2	pleckstrin homology and RUN domain containing M2	0.617	-0.696867	0.0111172	0.0928303	yes	down	107.205	76.93
gene-PLEKHO2	PLEKHO2	pleckstrin homology domain containing O2	2.206	1.14162	0.00024804	0.00763306	yes	up	7.015	18.855
gene-PLIN1	PLIN1	perilipin 1, transcript variant X1	8.916	3.15637	1.23013e-10	4.97102e-08	yes	up	1.9275	21.965
gene-PLIN3	PLIN3	perilipin 3	0.624	-0.681305	0.00491605	0.0552238	yes	down	18.21	13.43
gene-PLIN5	PLIN5	perilipin 5, transcript variant X1	0.143	-2.80783	3.61419e-16	5.04541e-13	yes	down	75.0725	12.85
gene-PLP2	PLP2	proteolipid protein 2	1.914	0.936267	3.88376e-05	0.00191151	yes	up	9.295	21.335
gene-PLPP2	PLPP2	phospholipid phosphatase 2, transcript variant X1	2.562	1.35741	0.00600976	0.0629079	yes	up	0.5775	1.8175
gene-PLPP4	PLPP4	phospholipid phosphatase 4, transcript variant X1	4.847	2.27704	0.000294502	0.00858135	yes	up	0.3825	1.865
gene-PLPPR3	PLPPR3	phospholipid phosphatase related 3, transcript variant X2	3.584	1.84144	0.000181877	0.00615177	yes	up	0.1775	0.795
gene-PLXDC1	PLXDC1	plexin domain containing 1, transcript variant X1	2.993	1.58163	2.87067e-09	8.0149e-07	yes	up	8.365	29.9
gene-PLXNA4	PLXNA4	plexin A4, transcript variant X1	0.43	-1.21925	0.00669597	0.0672487	yes	down	1.8425	0.96
gene-PM20D1	PM20D1	peptidase M20 domain containing 1, transcript variant X2	0.635	-0.654985	0.00889065	0.0804507	yes	down	12.9925	10.52
gene-PMPCA	PMPCA	peptidase, mitochondrial processing subunit alpha, transcript variant X1	0.663	-0.592291	0.00369669	0.0460766	yes	down	65.47	52.605
gene-PMPCB	PMPCB	peptidase, mitochondrial processing subunit beta	0.639	-0.645271	0.00085014	0.0171372	yes	down	54.905	41.1125
gene-PNPLA6	PNPLA6	patatin like phospholipase domain containing 6, transcript variant X2	0.587	-0.768102	0.0114621	0.0945793	yes	down	6.14	4.2675
gene-PNPLA7	PNPLA7	patatin like phospholipase domain containing 7, transcript variant X2	0.526	-0.927377	0.000905677	0.0179292	yes	down	18.2475	10.6975
gene-PODN	PODN	podocan, transcript variant X3	1.87	0.903259	1.32839e-05	0.00079995	yes	up	22.6525	49.9675
gene-POLD2	POLD2	DNA polymerase delta 2, accessory subunit, transcript variant X2	0.635	-0.65449	0.0100824	0.0873235	yes	down	9.6925	7.3525
gene-POLR1H	POLR1H	RNA polymerase I subunit H, transcript variant X2	0.581	-0.783715	0.00771663	0.0738992	yes	down	23.7525	16.2775
gene-POLR2E	POLR2E	RNA polymerase II, I and III subunit E	0.608	-0.71686	0.00320123	0.0420514	yes	down	152.985	110.86
gene-POMGNT1	POMGNT1	protein O-linked mannose N-acetylglucosaminyltransferase 1 (beta 1,2-), transcript variant X3	0.624	-0.680025	0.00127006	0.0222637	yes	down	53.785	40.0675
gene-PPCDC	PPCDC	phosphopantothenoylcysteine decarboxylase, transcript variant X3	0.492	-1.02191	0.00302691	0.0405241	yes	down	4.75	2.73
gene-PPFIA4	PPFIA4	PTPRF interacting protein alpha 4, transcript variant X1	0.505	-0.985188	0.0016121	0.0262439	yes	down	3.5875	1.99
gene-PPL	PPL	periplakin	2.511	1.32837	3.66315e-07	4.727e-05	yes	up	7.8825	23.67
gene-PPM1L	PPM1L	protein phosphatase, Mg2+/Mn2+ dependent 1L	0.549	-0.864169	0.000983111	0.0187071	yes	down	31.2125	19.9725
gene-PPOX	PPOX	protoporphyrinogen oxidase, transcript variant X1	0.624	-0.680794	0.00420077	0.0501644	yes	down	12.115	8.91
gene-PPP1R16A	PPP1R16A	protein phosphatase 1 regulatory subunit 16A, transcript variant X7	0.648	-0.626515	0.0287997	0.163917	yes	down	8.17	5.5375
gene-PPP1R16B	PPP1R16B	protein phosphatase 1 regulatory subunit 16B, transcript variant X1	1.829	0.871136	0.028614	0.163405	yes	up	1.1675	2.64
gene-PPP1R18	PPP1R18	protein phosphatase 1 regulatory subunit 18, transcript variant X1	1.686	0.753659	0.0228414	0.143106	yes	up	5.1275	10.755
gene-PPP1R3F	PPP1R3F	protein phosphatase 1 regulatory subunit 3F	0.589	-0.763538	0.00614339	0.0638712	yes	down	4.35	3.1075
gene-PPP2R2C	PPP2R2C	protein phosphatase 2 regulatory subunit Bgamma, transcript variant X1	0.278	-1.84824	0.000946682	0.0182887	yes	down	0.8225	0.2675
gene-PRC1	PRC1	protein regulator of cytokinesis 1, transcript variant X1	2.506	1.32516	0.0153372	0.113503	yes	up	0.1825	0.55
gene-PRDX2	PRDX2	peroxiredoxin 2	0.619	-0.691764	0.00278832	0.038356	yes	down	712.867	529.033
gene-PRICKLE2	PRICKLE2	prickle planar cell polarity protein 2, transcript variant X1	1.556	0.637681	0.0477043	0.219646	yes	up	1.44	2.635
gene-PRKAG3	PRKAG3	protein kinase AMP-activated non-catalytic subunit gamma 3	2.258	1.1749	0.00399038	0.0484781	yes	up	22.535	57.7175
gene-PRKCD	PRKCD	protein kinase C delta, transcript variant X1	1.928	0.946992	0.00826088	0.0771821	yes	up	1.365	3.175
gene-PRKCE	PRKCE	protein kinase C epsilon, transcript variant X1	1.586	0.66507	0.0311446	0.172582	yes	up	0.5375	1
gene-PRMT1	PRMT1	protein arginine methyltransferase 1, transcript variant X1	0.582	-0.780495	5.77668e-05	0.00260137	yes	down	196.64	137
gene-PRMT8	PRMT8	protein arginine methyltransferase 8, transcript variant X1	4.396	2.13621	0.0441571	0.209801	yes	up	0.0375	0.21
gene-PRND	PRND	prion like protein doppel	8.39	3.06863	0.046336	1	yes	up	0.005	0.0775
gene-PROC	PROC	protein C, inactivator of coagulation factors Va and VIIIa, transcript variant X1	0.222	-2.17162	0.00263657	0.0368653	yes	down	1.84	0.46
gene-PROKR1	PROKR1	prokineticin receptor 1	5.23	2.38693	0.000291004	0.00851174	yes	up	0.075	0.4625
gene-PRR7	PRR7	proline rich 7, synaptic, transcript variant X2	2.253	1.17185	0.0211381	0.136308	yes	up	0.145	0.4225
gene-PRRT4	PRRT4	proline rich transmembrane protein 4, transcript variant X1	6.269	2.64824	4.91998e-07	6.00551e-05	yes	up	0.5525	4.54
gene-PRSS21	PRSS21	serine protease 21, transcript variant X1	3.305	1.72468	0.00864044	0.0791551	yes	up	0.4925	1.9725
gene-PRUNE1	PRUNE1	prune exopolyphosphatase 1, transcript variant X1	0.643	-0.636911	0.00622195	0.0643395	yes	down	11.755	8.86
gene-PSAT1	PSAT1	phosphoserine aminotransferase 1, transcript variant X1	2.185	1.12775	0.0325007	0.176616	yes	up	0.4575	1.525
gene-PSD3	PSD3	pleckstrin and Sec7 domain containing 3, transcript variant X1	1.753	0.809417	0.0418078	0.203622	yes	up	0.8	1.86
gene-PSD4	PSD4	pleckstrin and Sec7 domain containing 4, transcript variant X1	1.714	0.777083	0.0475922	0.219573	yes	up	1.25	2.6375
gene-PTBP1	PTBP1	polypyrimidine tract binding protein 1, transcript variant X1	1.516	0.600109	0.0423749	0.204926	yes	up	22.8425	42.0125
gene-PTDSS1	PTDSS1	phosphatidylserine synthase 1, transcript variant X1	0.481	-1.05588	8.89015e-06	0.000576022	yes	down	43.4575	24.4275
gene-PTGER3	PTGER3	prostaglandin E receptor 3, transcript variant X1	0.213	-2.23273	6.42575e-07	7.64913e-05	yes	down	3.095	0.84
gene-PTGES3L	PTGES3L	prostaglandin E synthase 3 like, transcript variant X2	0.664	-0.591294	0.00958115	0.084605	yes	down	71.0425	55.2
gene-PTGR1	PTGR1	prostaglandin reductase 1, transcript variant X2	1.84	0.87979	0.0208829	0.13525	yes	up	0.5075	1.1225
gene-PTPN12	PTPN12	protein tyrosine phosphatase non-receptor type 12, transcript variant X1	1.597	0.675105	0.0231537	0.144239	yes	up	2.6625	5.055
gene-PTPN3	PTPN3	protein tyrosine phosphatase non-receptor type 3, transcript variant X1	0.404	-1.306	2.35701e-05	0.00128348	yes	down	24.3825	11.555
gene-PTPN6	PTPN6	protein tyrosine phosphatase non-receptor type 6, transcript variant X1	2.009	1.00659	0.00148103	0.0248764	yes	up	2.185	4.985
gene-PTPRE	PTPRE	protein tyrosine phosphatase receptor type E, transcript variant X2	2.276	1.18644	0.000434578	0.0109579	yes	up	0.375	1.01
gene-PTPRJ	PTPRJ	protein tyrosine phosphatase receptor type J, transcript variant X1	1.968	0.976568	0.00100419	0.0189816	yes	up	0.4	0.9275
gene-PVALB	PVALB	parvalbumin, transcript variant X6	25.803	4.68947	0.0274907	0.159783	yes	up	0.445	15.045
gene-PXYLP1	PXYLP1	2-phosphoxylose phosphatase 1	1.638	0.711772	0.045882	0.214675	yes	up	0.4275	0.84
gene-PYROXD2	PYROXD2	pyridine nucleotide-disulphide oxidoreductase domain 2, transcript variant X1	0.352	-1.50794	0.0158579	0.115191	yes	down	1.69	0.7525
gene-RAB31	RAB31	RAB31, member RAS oncogene family, transcript variant X4	2.591	1.37351	3.87706e-06	0.000311707	yes	up	1.225	3.795
gene-RAB3A	RAB3A	RAB3A, member RAS oncogene family	0.517	-0.951243	0.00230171	0.0332504	yes	down	57.355	35.38
gene-RAB3IL1	RAB3IL1	RAB3A interacting protein like 1, transcript variant X1	1.94	0.955979	0.0264863	0.156252	yes	up	3.25	7.59
gene-RAB43	RAB43	RAB43, member RAS oncogene family, transcript variant X1	1.981	0.986441	0.00636465	0.0650856	yes	up	1.99	4.92
gene-RAB6B	RAB6B	RAB6B, member RAS oncogene family, transcript variant X1	4.18	2.06335	0.0082354	0.0771115	yes	up	0.025	0.1175
gene-RAB7B	RAB7B	RAB7B, member RAS oncogene family, transcript variant X1	2.254	1.17277	0.000579802	0.0130741	yes	up	1.6625	4.525
gene-RABGGTA	RABGGTA	Rab geranylgeranyltransferase subunit alpha, transcript variant X1	2.257	1.17467	0.00134047	0.0231644	yes	up	16.635	43.3975
gene-RALGDS	RALGDS	ral guanine nucleotide dissociation stimulator, transcript variant X2	0.565	-0.823688	0.000523019	0.0121321	yes	down	24.3	16.3725
gene-RALGPS1	RALGPS1	Ral GEF with PH domain and SH3 binding motif 1, transcript variant X2	0.512	-0.964826	0.000663694	0.0142541	yes	down	1.5575	0.9325
gene-RAMP1	RAMP1	receptor activity modifying protein 1	2.461	1.29948	0.000229524	0.0072865	yes	up	2.0425	5.9025
gene-RAMP3	RAMP3	receptor activity modifying protein 3	0.518	-0.949099	0.0232169	0.144396	yes	down	4.5375	2.8575
gene-RAP2B	RAP2B	RAP2B, member of RAS oncogene family	1.88	0.911095	0.00580313	0.0614148	yes	up	1.62	3.6425
gene-RAPGEF5	RAPGEF5	Rap guanine nucleotide exchange factor 5, transcript variant X1	1.677	0.745607	0.00428621	0.0508648	yes	up	1.025	2.0575
gene-RAPH1	RAPH1	Ras association (RalGDS/AF-6) and pleckstrin homology domains 1	1.532	0.615775	0.015627	0.114477	yes	up	4.2075	7.8125
gene-RAPSN	RAPSN	receptor associated protein of the synapse, transcript variant X1	0.548	-0.868988	0.000456256	0.0111893	yes	down	39.005	24.8
gene-RASD1	RASD1	ras related dexamethasone induced 1, transcript variant X1	2.567	1.36007	0.000918485	0.0180488	yes	up	1.21	3.75
gene-RASD2	RASD2	RASD family member 2, transcript variant X2	0.452	-1.14547	0.000118912	0.0046582	yes	down	3.59	1.96
gene-RASGRP1	RASGRP1	RAS guanyl releasing protein 1, transcript variant X1	0.383	-1.38296	0.000302126	0.00864885	yes	down	1.1475	0.515
gene-RASGRP3	RASGRP3	RAS guanyl releasing protein 3, transcript variant X3	1.869	0.902418	0.00450891	0.0521145	yes	up	1.4025	3.1475
gene-RASL10B	RASL10B	RAS like family 10 member B	0.272	-1.87736	2.75554e-11	1.21108e-08	yes	down	79.195	25.5325
gene-RASSF1	RASSF1	Ras association domain family member 1, transcript variant X1	1.728	0.789012	0.0221106	0.139868	yes	up	6.78	14.1475
gene-RASSF2	RASSF2	Ras association domain family member 2	1.898	0.924244	0.0021088	0.0314396	yes	up	0.9125	2.0825
gene-RASSF5	RASSF5	Ras association domain family member 5, transcript variant X1	2.044	1.03162	0.0198651	0.131664	yes	up	0.6325	1.555
gene-RBMS3	RBMS3	RNA binding motif single stranded interacting protein 3, transcript variant X1	1.649	0.721813	0.0416493	0.203231	yes	up	0.275	0.59
gene-RBP5	RBP5	retinol binding protein 5, transcript variant X1	28.166	4.81587	0.00950384	1	yes	up	0	0.335
gene-RCAN1	RCAN1	regulator of calcineurin 1	2.951	1.56107	0.000639035	0.0139187	yes	up	6.9575	25.4175
gene-RCAN2	RCAN2	regulator of calcineurin 2, transcript variant X1	0.418	-1.26007	1.60485e-05	0.000933487	yes	down	6.4725	3.295
gene-RCBTB2	RCBTB2	RCC1 and BTB domain containing protein 2, transcript variant X7	0.637	-0.651312	0.0198958	0.131747	yes	down	16.63	12.6275
gene-RCCD1	RCCD1	RCC1 domain containing 1, transcript variant X2	0.533	-0.908063	0.00301234	0.0403828	yes	down	4.225	2.8325
gene-RECQL5	RECQL5	RecQ like helicase 5, transcript variant X2	0.665	-0.588386	0.0213275	0.136974	yes	down	4.4525	3.4975
gene-REEP4	REEP4	receptor accessory protein 4, transcript variant X1	1.753	0.810231	0.0459721	0.214909	yes	up	1.15	2.43
gene-REEP6	REEP6	receptor accessory protein 6, transcript variant X1	2.716	1.4415	0.0247038	0.150013	yes	up	2.4475	11.1375
gene-RELB	RELB	RELB proto-oncogene, NF-kB subunit	2.894	1.53318	0.00217577	0.0320337	yes	up	1.56	5.4475
gene-RELT	RELT	RELT TNF receptor, transcript variant X3	0.531	-0.914437	0.00703265	0.0695015	yes	down	7.685	4.615
gene-REPIN1	REPIN1	replication initiator 1, transcript variant X1	0.608	-0.718803	0.00781701	0.074327	yes	down	31.6525	22.555
gene-RETSAT	RETSAT	retinol saturase, transcript variant X1	2.344	1.22905	0.012891	0.101918	yes	up	0.3	0.8625
gene-RFXANK	RFXANK	regulatory factor X associated ankyrin containing protein, transcript variant X2	0.662	-0.594376	0.0348946	0.182756	yes	down	13.515	10.715
gene-RGMA	RGMA	repulsive guidance molecule BMP co-receptor a	1.558	0.639374	0.046309	0.216015	yes	up	6.12	11.405
gene-RIC3	RIC3	RIC3 acetylcholine receptor chaperone, transcript variant X1	0.105	-3.24687	0.0298646	1	yes	down	0.0425	0.005
gene-RIMKLA	RIMKLA	ribosomal modification protein rimK like family member A, transcript variant X1	0.593	-0.753053	0.0450211	0.212072	yes	down	1.1475	0.8175
gene-RIPK1	RIPK1	receptor interacting serine/threonine kinase 1, transcript variant X1	1.758	0.813782	0.00854729	0.0787639	yes	up	1.495	3.3625
gene-RIPOR3	RIPOR3	RIPOR family member 3, transcript variant X1	0.611	-0.71093	0.046417	0.216321	yes	down	3.86	2
gene-RITA1	RITA1	RBPJ interacting and tubulin associated 1	0.645	-0.632833	0.0267904	0.15714	yes	down	8.3275	6.4025
gene-RND1	RND1	Rho family GTPase 1	2.375	1.24789	0.011128	0.09287	yes	up	1.47	4.1275
gene-RNF114	RNF114	ring finger protein 114, transcript variant X1	0.581	-0.782403	0.00559848	0.0602455	yes	down	22.18	15.165
gene-RNF183	RNF183	ring finger protein 183, transcript variant X1	3.211	1.68292	0.0486462	0.22259	yes	up	0.1225	0.45
gene-RNF187	RNF187	ring finger protein 187	0.293	-1.7709	1.02641e-08	2.10154e-06	yes	down	43.6275	15.575
gene-RNF207	RNF207	ring finger protein 207, transcript variant X1	1.846	0.884227	0.0301949	0.169471	yes	up	0.2525	0.43
gene-RNF41	RNF41	ring finger protein 41, transcript variant X3	0.589	-0.762836	0.0140939	0.107387	yes	down	7.92	5.5575
gene-RNPEPL1	RNPEPL1	arginyl aminopeptidase like 1	0.6	-0.736318	0.00128246	0.0224554	yes	down	66.8875	47.4175
gene-RORC	RORC	RAR related orphan receptor C, transcript variant X1	0.153	-2.7054	8.65819e-19	2.6591e-15	yes	down	3.7775	0.7475
gene-ROS1	ROS1	ROS proto-oncogene 1, receptor tyrosine kinase	0.052	-4.27418	2.51587e-05	0.00134145	yes	down	0.415	0.03
gene-RPL29	RPL29	ribosomal protein L29	0.652	-0.618092	0.000987664	0.0187242	yes	down	1053.96	811.683
gene-RPL37A	RPL37A	ribosomal protein L37a, transcript variant X1	0.621	-0.686961	0.00184428	0.0288692	yes	down	1910.43	1402.11
gene-RPRML	RPRML	reprimo like, transcript variant X2	2.016	1.0112	0.00566511	0.0606649	yes	up	0.705	1.685
gene-RPS21	RPS21	ribosomal protein S21, transcript variant X2	0.624	-0.679605	0.00646951	0.0655521	yes	down	570.423	410.005
gene-RPS24	RPS24	ribosomal protein S24, transcript variant X1	0.618	-0.693298	0.00997	0.0866437	yes	down	338.44	245.68
gene-RPS28	RPS28	ribosomal protein S28, transcript variant X2	0.639	-0.645927	0.000559003	0.0127549	yes	down	1774.4	1346.65
gene-RPS5	RPS5	ribosomal protein S5	0.663	-0.593033	0.00283805	0.0388078	yes	down	1045.78	821.1
gene-RPS6KA1	RPS6KA1	ribosomal protein S6 kinase A1, transcript variant X1	1.51	0.594204	0.0181883	0.123968	yes	up	1.635	2.955
gene-RPS6KL1	RPS6KL1	ribosomal protein S6 kinase like 1, transcript variant X1	0.288	-1.79614	0.0229266	0.143348	yes	down	0.23	0.0825
gene-RPUSD4	RPUSD4	RNA pseudouridine synthase D4	0.623	-0.682821	0.00103573	0.0194433	yes	down	9.2075	7.0875
gene-RRBP1	RRBP1	ribosome binding protein 1	1.822	0.865892	0.00689579	0.06859	yes	up	5.51	12.24
gene-RRM2	RRM2	ribonucleotide reductase regulatory subunit M2, transcript variant X1	2.528	1.33783	0.00380224	0.0469094	yes	up	0.43	1.2825
gene-RSPO3	RSPO3	R-spondin 3, transcript variant X1	0.108	-3.20471	2.76034e-11	1.21108e-08	yes	down	6.3875	0.83
gene-RTN4IP1	RTN4IP1	reticulon 4 interacting protein 1, transcript variant X3	0.624	-0.680424	0.000553828	0.0127124	yes	down	31.7375	24.1525
gene-RUNX3	RUNX3	RUNX family transcription factor 3, transcript variant X2	2.177	1.12247	0.0225292	0.141612	yes	up	0.2925	0.7875
gene-RWDD1	RWDD1	RWD domain containing 1, transcript variant X1	0.663	-0.59323	0.0334485	0.178654	yes	down	28.785	23.1425
gene-S100A4	S100A4	S100 calcium binding protein A4, transcript variant X1	2.969	1.57009	0.0434926	0.208125	yes	up	93.695	337.125
gene-S1PR1	S1PR1	sphingosine-1-phosphate receptor 1, transcript variant X1	1.588	0.667326	0.0437391	0.208736	yes	up	21.445	41.3475
gene-S1PR2	S1PR2	sphingosine-1-phosphate receptor 2, transcript variant X5	2.527	1.33752	2.33187e-06	0.000210636	yes	up	2.6625	8.24
gene-S1PR3	S1PR3	sphingosine-1-phosphate receptor 3	2.155	1.10743	0.0117053	0.0960188	yes	up	0.1725	0.4475
gene-SAMD10	SAMD10	sterile alpha motif domain containing 10, transcript variant X1	0.489	-1.03342	0.00632057	0.0649657	yes	down	1.5125	0.88
gene-SARDH	SARDH	sarcosine dehydrogenase, transcript variant X3	0.472	-1.08299	0.0154818	0.114023	yes	down	1.4175	0.8225
gene-SASH1	SASH1	SAM and SH3 domain containing 1, transcript variant X1	1.725	0.786644	0.0134446	0.104008	yes	up	1.04	2.23
gene-SBK1	SBK1	SH3 domain binding kinase 1	0.617	-0.696687	0.0211574	0.136338	yes	down	4.6875	3.5225
gene-SCARA5	SCARA5	scavenger receptor class A member 5, transcript variant X1	2.622	1.39059	1.29108e-05	0.000789874	yes	up	3.89	12.4
gene-SCD	SCD	stearoyl-CoA desaturase	12.587	3.65387	0.00105418	0.0196935	yes	up	9.1025	153.375
gene-SCD5	SCD5	stearoyl-CoA desaturase 5	0.27	-1.89012	0.00134105	0.0231644	yes	down	1.03	0.3275
gene-SCFD2	SCFD2	sec1 family domain containing 2, transcript variant X1	0.629	-0.668938	0.00309538	0.0410827	yes	down	13.0225	9.2475
gene-SCN2B	SCN2B	sodium voltage-gated channel beta subunit 2	0.371	-1.42951	0.0264193	0.155996	yes	down	0.16	0.0725
gene-SCN4B	SCN4B	sodium voltage-gated channel beta subunit 4	0.595	-0.749454	0.0444927	0.210874	yes	down	175.36	123.123
gene-SCN8A	SCN8A	sodium voltage-gated channel alpha subunit 8	2.03	1.02172	0.0326946	0.176929	yes	up	0.2525	0.6075
gene-SCNM1	SCNM1	sodium channel modifier 1, transcript variant X1	0.655	-0.610971	0.00308397	0.0410021	yes	down	24.745	19.27
gene-SCRIB	SCRIB	scribble planar cell polarity protein, transcript variant X1	0.623	-0.68254	0.00893473	0.0806717	yes	down	48.69	35.6075
gene-SCUBE1	SCUBE1	signal peptide, CUB domain and EGF like domain containing 1, transcript variant X1	0.101	-3.31365	0.0400628	1	yes	down	0.0375	0.0075
gene-SCUBE2	SCUBE2	signal peptide, CUB domain and EGF like domain containing 2	1.889	0.917328	0.00558566	0.0601497	yes	up	4.2175	9.915
gene-SCX	SCX	scleraxis bHLH transcription factor	0.57	-0.812053	0.0246699	0.149913	yes	down	0.5325	0.3575
gene-SDK1	SDK1	sidekick cell adhesion molecule 1	3.079	1.62269	2.28818e-06	0.000210403	yes	up	1.13	4.16
gene-SDSL	SDSL	serine dehydratase like, transcript variant X2	0.175	-2.51786	1.07954e-09	3.38314e-07	yes	down	4.315	0.8925
gene-SEC14L5	SEC14L5	SEC14 like lipid binding 5	0.125	-2.99894	3.55749e-21	1.82096e-17	yes	down	3.1375	0.4725
gene-SEC16B	SEC16B	SEC16 homolog B, endoplasmic reticulum export factor, transcript variant X1	2.449	1.29203	0.0161531	0.11655	yes	up	0.205	0.595
gene-SEC24A	SEC24A	SEC24 homolog A, COPII coat complex component, transcript variant X1	1.737	0.796685	0.0316173	0.17402	yes	up	0.99	2.0425
gene-SELENOM	SELENOM	selenoprotein M	0.526	-0.927838	0.000839521	0.0170111	yes	down	59.0025	37.3375
gene-SELENOW	SELENOW	selenoprotein W	0.6	-0.736816	0.0231172	0.14407	yes	down	600.47	421.715
gene-SEMA4F	SEMA4F	ssemaphorin 4F, transcript variant X1	2.534	1.34143	0.0088087	0.0799079	yes	up	0.9375	2.88
gene-SEMA6B	SEMA6B	semaphorin 6B	1.711	0.774715	0.010323	0.0884105	yes	up	5.1025	10.635
gene-SEPTIN11	SEPTIN11	septin 11, transcript variant X1	2.545	1.34774	7.29117e-05	0.00310525	yes	up	7.5775	24.645
gene-SEPTIN5	SEPTIN5	septin 5, transcript variant X1	0.518	-0.947756	0.0168882	0.11929	yes	down	14.895	9.5875
gene-SERPINE1	SERPINE1	serpin family E member 1, transcript variant X1	3.439	1.78211	0.000126638	0.00486165	yes	up	1.4275	5.9025
gene-SFRP4	SFRP4	secreted frizzled related protein 4	3.121	1.64204	0.0361911	0.187122	yes	up	22.55	88.1075
gene-SFRP5	SFRP5	secreted frizzled related protein 5	0.538	-0.894034	0.0345155	0.181875	yes	down	1.86	1.1875
gene-SFT2D2	SFT2D2	SFT2 domain containing 2	1.567	0.648134	0.0272234	0.158788	yes	up	2.9725	5.4825
gene-SFXN3	SFXN3	sideroflexin 3, transcript variant X2	1.96	0.970997	0.00284717	0.0388632	yes	up	5.8675	14.0225
gene-SGK1	SGK1	serum/glucocorticoid regulated kinase 1, transcript variant X1	2.131	1.09142	0.00019344	0.00636074	yes	up	22.445	58.4775
gene-SGMS2	SGMS2	sphingomyelin synthase 2, transcript variant X4	2.594	1.37494	0.00100495	0.0189816	yes	up	0.5	1.5
gene-SGSH	SGSH	N-sulfoglucosamine sulfohydrolase, transcript variant X1	1.806	0.852478	0.0084221	0.0781449	yes	up	2.7125	5.9075
gene-SH2B1	SH2B1	SH2B adaptor protein 1, transcript variant X2	0.629	-0.669002	0.000611595	0.0135522	yes	down	43.8475	32.82
gene-SH3BP2	SH3BP2	SH3 domain binding protein 2, transcript variant X1	0.467	-1.09793	2.02686e-06	0.000196991	yes	down	17.5925	9.82
gene-SH3BP4	SH3BP4	SH3 domain binding protein 4, transcript variant X1	1.903	0.928608	0.0176969	0.122688	yes	up	1.6675	3.9075
gene-SH3KBP1	SH3KBP1	SH3 domain containing kinase binding protein 1	0.513	-0.962299	0.000296012	0.00859682	yes	down	9.1275	5.5725
gene-SH3PXD2B	SH3PXD2B	SH3 and PX domains 2B	2.386	1.25487	1.07088e-11	5.13891e-09	yes	up	2.98	8.48
[truncated: 280 more rows]

## Sheet: DEGs related muscle
Table S6c. DEGs related to the muscle fiber phenotype (number=113)
[truncated: 114 more rows]

[truncated: 2 more sheets: DEGs+target gene related muscle, Degree score of PPI]
